# Supplementary material for: De novo genetic variation revealed in somatic sectors of single Arabidopsis plants
Source: F1000Res. 2013 Jul 30;2:5. Originally published 2013 Jan 10. [Version 2] doi: 10.12688/f1000research.2-5.v2 (PMC3894806; doi:10.12688/f1000research.2-5.v2)
Supplement: Colx194E9, F1 #5, plant 54 raw data, F6D8 indel marker. — F6D8 indel marker initial data analysis of qPCR results. [file f1000research-2-1962-s0000.tgz]

Archive with 3 entries (3 files):
- Raw_data.csv
- Final__s2.csv
- Final__s1.csv
