# Supplementary material for: De novo genetic variation revealed in somatic sectors of single Arabidopsis plants
Source: F1000Res. 2013 Jul 30;2:5. Originally published 2013 Jan 10. [Version 2] doi: 10.12688/f1000research.2-5.v2 (PMC3894806; doi:10.12688/f1000research.2-5.v2)
Supplement: Colx194E9, F1 #5, plant 54 raw data, F6D8 indel marker. — F6D8 indel marker initial data analysis of qPCR results. [file f1000research-2-1962-s0000.tgz › Raw_data.csv]

F6D8ext
Well	Fluor	Content	Target	Sample	Threshold cycle c(t)	c(t) mean	C(t) Std Dev	Starting Quantity	Log Starting Quant	SQ mean	SQ Std Dev
H01	SYBR	NTC	F6D8ext		N/A	0	0	N/A	N/A	0.00E+00	0.00E+00
H02	SYBR	NTC	F6D8ext		N/A	0	0	N/A	N/A	0.00E+00	0.00E+00
B02	SYBR	Std	F6D8ext		18.42	18.42	0	5.00E-12	-11.301	5.00E-12	0.00E+00
B01	SYBR	Std	F6D8ext		19	19	0	5.00E-12	-11.301	5.00E-12	0.00E+00
C02	SYBR	Std	F6D8ext		22.75	22.75	0	5.00E-13	-12.301	5.00E-13	0.00E+00
C01	SYBR	Std	F6D8ext		22.82	22.82	0	5.00E-13	-12.301	5.00E-13	0.00E+00
D01	SYBR	Std	F6D8ext		26.56	26.56	0	5.00E-14	-13.301	5.00E-14	0.00E+00
D02	SYBR	Std	F6D8ext		27.28	27.28	0	5.00E-14	-13.301	5.00E-14	0.00E+00
E02	SYBR	Std	F6D8ext		31.35	31.35	0	5.00E-15	-14.301	5.00E-15	0.00E+00
E01	SYBR	Std	F6D8ext		31.32	31.32	0	5.00E-15	-14.301	5.00E-15	0.00E+00
F01	SYBR	Std	F6D8ext		35.42	35.42	0	5.00E-16	-15.301	5.00E-16	0.00E+00
F02	SYBR	Std	F6D8ext		36.33	36.33	0	5.00E-16	-15.301	5.00E-16	0.00E+00
G01	SYBR	Std	F6D8ext		N/A	0	0	5.00E-17	-16.301	0.00E+00	0.00E+00
G02	SYBR	Std	F6D8ext		N/A	0	0	5.00E-17	-16.301	0.00E+00	0.00E+00
A03	SYBR	Unkn-01	F6D8ext	53-1	N/A	0	0	N/A	N/A	0.00E+00	0.00E+00
A05	SYBR	Unkn-01	F6D8ext	53-1	N/A	0	0	N/A	N/A	0.00E+00	0.00E+00
B05	SYBR	Unkn-02	F6D8ext	53-4	28.67	27.61	0.975	2.18E-14	-13.662	4.19E-14	1.97E-14
B03	SYBR	Unkn-02	F6D8ext	53-4	26.75	27.61	0.975	6.12E-14	-13.213	4.19E-14	1.97E-14
B04	SYBR	Unkn-02	F6D8ext	53-4	27.42	27.61	0.975	4.27E-14	-13.37	4.19E-14	1.97E-14
C03	SYBR	Unkn-03	F6D8ext	53-5	25.77	27.14	1.559	1.03E-13	-12.986	6.09E-14	4.17E-14
C04	SYBR	Unkn-03	F6D8ext	53-5	26.8	27.14	1.559	5.95E-14	-13.226	6.09E-14	4.17E-14
C05	SYBR	Unkn-03	F6D8ext	53-5	28.83	27.14	1.559	2.00E-14	-13.7	6.09E-14	4.17E-14
D03	SYBR	Unkn-04	F6D8ext	53-6	24.51	26.22	1.499	2.04E-13	-12.691	1.02E-13	8.78E-14
D05	SYBR	Unkn-04	F6D8ext	53-6	27.32	26.22	1.499	4.50E-14	-13.347	1.02E-13	8.78E-14
D04	SYBR	Unkn-04	F6D8ext	53-6	26.82	26.22	1.499	5.89E-14	-13.23	1.02E-13	8.78E-14
E03	SYBR	Unkn-05	F6D8ext	53-7	24.5	24.59	0.329	2.04E-13	-12.69	1.97E-13	3.37E-14
E04	SYBR	Unkn-05	F6D8ext	53-7	24.31	24.59	0.329	2.27E-13	-12.644	1.97E-13	3.37E-14
E05	SYBR	Unkn-05	F6D8ext	53-7	24.95	24.59	0.329	1.61E-13	-12.794	1.97E-13	3.37E-14
F04	SYBR	Unkn-06	F6D8ext	53-8	24.62	24.62	0.433	1.92E-13	-12.717	1.95E-13	4.52E-14
F05	SYBR	Unkn-06	F6D8ext	53-8	25.05	24.62	0.433	1.52E-13	-12.818	1.95E-13	4.52E-14
F03	SYBR	Unkn-06	F6D8ext	53-8	24.19	24.62	0.433	2.42E-13	-12.616	1.95E-13	4.52E-14
G03	SYBR	Unkn-07	F6D8ext	53-9	23.8	24.13	0.325	2.99E-13	-12.525	2.51E-13	4.42E-14
G04	SYBR	Unkn-07	F6D8ext	53-9	24.16	24.13	0.325	2.45E-13	-12.61	2.51E-13	4.42E-14
G05	SYBR	Unkn-07	F6D8ext	53-9	24.44	24.13	0.325	2.11E-13	-12.676	2.51E-13	4.42E-14
H03	SYBR	Unkn-08	F6D8ext	53-10	23.79	24.22	0.373	3.00E-13	-12.523	2.41E-13	5.07E-14
H04	SYBR	Unkn-08	F6D8ext	53-10	24.41	24.22	0.373	2.14E-13	-12.669	2.41E-13	5.07E-14
H05	SYBR	Unkn-08	F6D8ext	53-10	24.45	24.22	0.373	2.10E-13	-12.678	2.41E-13	5.07E-14
A08	SYBR	Unkn-09	F6D8ext	53-11	25.95	26.18	0.21	9.38E-14	-13.028	8.32E-14	9.57E-15
A07	SYBR	Unkn-09	F6D8ext	53-11	26.24	26.18	0.21	8.05E-14	-13.094	8.32E-14	9.57E-15
A06	SYBR	Unkn-09	F6D8ext	53-11	26.36	26.18	0.21	7.52E-14	-13.124	8.32E-14	9.57E-15
B06	SYBR	Unkn-10	F6D8ext	53-12	27.3	27.16	0.672	4.55E-14	-13.342	5.13E-14	1.91E-14
B08	SYBR	Unkn-10	F6D8ext	53-12	26.43	27.16	0.672	7.26E-14	-13.139	5.13E-14	1.91E-14
B07	SYBR	Unkn-10	F6D8ext	53-12	27.75	27.16	0.672	3.57E-14	-13.447	5.13E-14	1.91E-14
C08	SYBR	Unkn-11	F6D8ext	53-13	27.12	26.87	0.234	5.01E-14	-13.3	5.75E-14	7.12E-15
C07	SYBR	Unkn-11	F6D8ext	53-13	26.66	26.87	0.234	6.43E-14	-13.192	5.75E-14	7.12E-15
C06	SYBR	Unkn-11	F6D8ext	53-13	26.84	26.87	0.234	5.81E-14	-13.236	5.75E-14	7.12E-15
D06	SYBR	Unkn-12	F6D8ext	54-2	32.17	31.91	0.434	3.32E-15	-14.478	3.89E-15	9.57E-16
D07	SYBR	Unkn-12	F6D8ext	54-2	32.16	31.91	0.434	3.35E-15	-14.474	3.89E-15	9.57E-16
D08	SYBR	Unkn-12	F6D8ext	54-2	31.41	31.91	0.434	5.00E-15	-14.301	3.89E-15	9.57E-16
E07	SYBR	Unkn-13	F6D8ext	54-4	27.04	26.95	0.362	5.23E-14	-13.281	5.55E-14	1.11E-14
E06	SYBR	Unkn-13	F6D8ext	54-4	27.26	26.95	0.362	4.64E-14	-13.334	5.55E-14	1.11E-14
E08	SYBR	Unkn-13	F6D8ext	54-4	26.56	26.95	0.362	6.78E-14	-13.169	5.55E-14	1.11E-14
F08	SYBR	Unkn-14	F6D8ext	54-5	26.41	27.19	0.951	7.32E-14	-13.135	5.23E-14	2.32E-14
F07	SYBR	Unkn-14	F6D8ext	54-5	26.9	27.19	0.951	5.64E-14	-13.249	5.23E-14	2.32E-14
F06	SYBR	Unkn-14	F6D8ext	54-5	28.25	27.19	0.951	2.73E-14	-13.563	5.23E-14	2.32E-14
G06	SYBR	Unkn-15	F6D8ext	54-6	25.91	25.92	0.105	9.61E-14	-13.017	9.53E-14	5.32E-15
G08	SYBR	Unkn-15	F6D8ext	54-6	25.83	25.92	0.105	1.00E-13	-12.999	9.53E-14	5.32E-15
G07	SYBR	Unkn-15	F6D8ext	54-6	26.04	25.92	0.105	8.97E-14	-13.047	9.53E-14	5.32E-15
H06	SYBR	Unkn-16	F6D8ext	54-7	25.87	26.9	1.164	9.78E-14	-13.01	6.34E-14	3.46E-14
H08	SYBR	Unkn-16	F6D8ext	54-7	26.67	26.9	1.164	6.38E-14	-13.195	6.34E-14	3.46E-14
H07	SYBR	Unkn-16	F6D8ext	54-7	28.17	26.9	1.164	2.86E-14	-13.544	6.34E-14	3.46E-14
A10	SYBR	Unkn-17	F6D8ext	54-8	27.73	27.82	0.592	3.60E-14	-13.443	3.55E-14	1.07E-14
A09	SYBR	Unkn-17	F6D8ext	54-8	28.46	27.82	0.592	2.45E-14	-13.612	3.55E-14	1.07E-14
A11	SYBR	Unkn-17	F6D8ext	54-8	27.28	27.82	0.592	4.59E-14	-13.338	3.55E-14	1.07E-14
B09	SYBR	Unkn-18	F6D8ext	54-9	26.28	25.6	0.712	7.87E-14	-13.104	1.19E-13	4.58E-14
B11	SYBR	Unkn-18	F6D8ext	54-9	24.86	25.6	0.712	1.69E-13	-12.773	1.19E-13	4.58E-14
B10	SYBR	Unkn-18	F6D8ext	54-9	25.68	25.6	0.712	1.09E-13	-12.963	1.19E-13	4.58E-14
C09	SYBR	Unkn-19	F6D8ext	54-10	26.33	25.79	0.553	7.68E-14	-13.115	1.05E-13	3.14E-14
C10	SYBR	Unkn-19	F6D8ext	54-10	25.83	25.79	0.553	9.99E-14	-13	1.05E-13	3.14E-14
C11	SYBR	Unkn-19	F6D8ext	54-10	25.22	25.79	0.553	1.39E-13	-12.857	1.05E-13	3.14E-14
D09	SYBR	Unkn-20	F6D8ext	58-2	27	26.29	0.707	5.33E-14	-13.273	8.22E-14	3.04E-14
D11	SYBR	Unkn-20	F6D8ext	58-2	25.59	26.29	0.707	1.14E-13	-12.943	8.22E-14	3.04E-14
D10	SYBR	Unkn-20	F6D8ext	58-2	26.27	26.29	0.707	7.93E-14	-13.101	8.22E-14	3.04E-14
E10	SYBR	Unkn-21	F6D8ext	58-3	26.36	26.49	0.726	7.55E-14	-13.122	7.39E-14	2.69E-14
E09	SYBR	Unkn-21	F6D8ext	58-3	27.27	26.49	0.726	4.63E-14	-13.335	7.39E-14	2.69E-14
E11	SYBR	Unkn-21	F6D8ext	58-3	25.83	26.49	0.726	9.99E-14	-13	7.39E-14	2.69E-14
F11	SYBR	Unkn-22	F6D8ext	58-4	24.44	25.27	1.325	2.12E-13	-12.675	1.56E-13	8.39E-14
F10	SYBR	Unkn-22	F6D8ext	58-4	24.57	25.27	1.325	1.97E-13	-12.705	1.56E-13	8.39E-14
F09	SYBR	Unkn-22	F6D8ext	58-4	26.8	25.27	1.325	5.97E-14	-13.224	1.56E-13	8.39E-14
G09	SYBR	Unkn-23	F6D8ext	58-5	26	25.39	0.526	9.16E-14	-13.038	1.30E-13	3.34E-14
G10	SYBR	Unkn-23	F6D8ext	58-5	25.1	25.39	0.526	1.48E-13	-12.829	1.30E-13	3.34E-14
G11	SYBR	Unkn-23	F6D8ext	58-5	25.07	25.39	0.526	1.51E-13	-12.822	1.30E-13	3.34E-14
H09	SYBR	Unkn-24	F6D8ext	58-6	25.98	24.24	1.834	9.26E-14	-13.033	3.22E-13	2.99E-13
H10	SYBR	Unkn-24	F6D8ext	58-6	24.42	24.24	1.834	2.14E-13	-12.669	3.22E-13	2.99E-13
H11	SYBR	Unkn-24	F6D8ext	58-6	22.32	24.24	1.834	6.60E-13	-12.181	3.22E-13	2.99E-13
F6D8int
Well	Fluor	Content	Target	Sample	Threshold cycle c(t)	c(t) mean	C(t) Std Dev	Starting Quantity	Log Starting Quant	SQ mean	SQ Std Dev
H01	SYBR	NTC	F6D8int		N/A	0	0	N/A	N/A	0.00E+00	0.00E+00
H02	SYBR	NTC	F6D8int		N/A	0	0	N/A	N/A	0.00E+00	0.00E+00
A01	SYBR	Std	F6D8int		14.05	1.41E+01	0	5.00E-12	-1.13E+01	5.00E-12	0.00E+00
A02	SYBR	Std	F6D8int		14	1.40E+01	0	5.00E-12	-1.13E+01	5.00E-12	0.00E+00
B01	SYBR	Std	F6D8int		17.49	1.75E+01	0	5.00E-13	-1.23E+01	5.00E-13	0.00E+00
B02	SYBR	Std	F6D8int		17.45	1.75E+01	0	5.00E-13	-1.23E+01	5.00E-13	0.00E+00
C01	SYBR	Std	F6D8int		21.07	2.11E+01	0	5.00E-14	-1.33E+01	5.00E-14	0.00E+00
C02	SYBR	Std	F6D8int		21.3	2.13E+01	0	5.00E-14	-1.33E+01	5.00E-14	0.00E+00
D01	SYBR	Std	F6D8int		24.96	2.50E+01	0	5.00E-15	-1.43E+01	5.00E-15	0.00E+00
D02	SYBR	Std	F6D8int		24.94	2.49E+01	0	5.00E-15	-1.43E+01	5.00E-15	0.00E+00
E01	SYBR	Std	F6D8int		29	2.90E+01	0	5.00E-16	-1.53E+01	5.00E-16	0.00E+00
E02	SYBR	Std	F6D8int		28.55	2.86E+01	0	5.00E-16	-1.53E+01	5.00E-16	0.00E+00
F01	SYBR	Std	F6D8int		33.48	3.35E+01	0	5.00E-17	-1.63E+01	5.00E-17	0.00E+00
F02	SYBR	Std	F6D8int		32.9	3.29E+01	0	5.00E-17	-1.63E+01	5.00E-17	0.00E+00
G01	SYBR	Std	F6D8int		37	3.70E+01	0	5.00E-18	-1.73E+01	5.00E-18	0.00E+00
G02	SYBR	Std	F6D8int		37.75	3.78E+01	0	5.00E-18	-1.73E+01	5.00E-18	0.00E+00
A03	SYBR	Unkn-01	F6D8int	53-1	N/A	0	0	N/A	N/A	0.00E+00	0.00E+00
A04	SYBR	Unkn-01	F6D8int	53-1	N/A	0	0	N/A	N/A	0.00E+00	0.00E+00
A05	SYBR	Unkn-01	F6D8int	53-1	N/A	0	0	N/A	N/A	0.00E+00	0.00E+00
B03	SYBR	Unkn-02	F6D8int	53-4	36.41	3.52E+01	1.112	6.96E-18	-1.72E+01	1.61E-17	9.25E-18
B04	SYBR	Unkn-02	F6D8int	53-4	34.21	3.52E+01	1.112	2.55E-17	-1.66E+01	1.61E-17	9.25E-18
B05	SYBR	Unkn-02	F6D8int	53-4	35	3.52E+01	1.112	1.60E-17	-1.68E+01	1.61E-17	9.25E-18
C03	SYBR	Unkn-03	F6D8int	53-5	N/A	0	0	N/A	N/A	0.00E+00	0.00E+00
C04	SYBR	Unkn-03	F6D8int	53-5	39.97	4.00E+01	0	8.47E-19	-1.81E+01	8.47E-19	0.00E+00
C05	SYBR	Unkn-03	F6D8int	53-5	N/A	0	0	N/A	N/A	0.00E+00	0.00E+00
D03	SYBR	Unkn-04	F6D8int	53-6	38.84	3.80E+01	1.299	1.66E-18	-1.78E+01	3.42E-18	2.84E-18
D04	SYBR	Unkn-04	F6D8int	53-6	36.47	3.80E+01	1.299	6.70E-18	-1.72E+01	3.42E-18	2.84E-18
D05	SYBR	Unkn-04	F6D8int	53-6	38.59	3.80E+01	1.299	1.92E-18	-1.77E+01	3.42E-18	2.84E-18
E03	SYBR	Unkn-05	F6D8int	53-7	N/A	0	0	N/A	N/A	0.00E+00	0.00E+00
E04	SYBR	Unkn-05	F6D8int	53-7	39.41	3.94E+01	0	1.18E-18	-1.79E+01	1.18E-18	0.00E+00
E05	SYBR	Unkn-05	F6D8int	53-7	N/A	0	0	N/A	N/A	0.00E+00	0.00E+00
F03	SYBR	Unkn-06	F6D8int	53-8	34.41	3.71E+01	3.796	2.26E-17	-1.66E+01	1.18E-17	1.53E-17
F04	SYBR	Unkn-06	F6D8int	53-8	39.78	3.71E+01	3.796	9.47E-19	-1.80E+01	1.18E-17	1.53E-17
F05	SYBR	Unkn-06	F6D8int	53-8	N/A	0	0	N/A	N/A	0.00E+00	0.00E+00
G03	SYBR	Unkn-07	F6D8int	53-9	36.03	3.59E+01	0.202	8.69E-18	-1.71E+01	9.43E-18	1.16E-18
G04	SYBR	Unkn-07	F6D8int	53-9	36.01	3.59E+01	0.202	8.83E-18	-1.71E+01	9.43E-18	1.16E-18
G05	SYBR	Unkn-07	F6D8int	53-9	35.67	3.59E+01	0.202	1.08E-17	-1.70E+01	9.43E-18	1.16E-18
H03	SYBR	Unkn-08	F6D8int	53-10	39.07	3.91E+01	0	1.45E-18	-1.78E+01	1.44E-18	0.00E+00
H04	SYBR	Unkn-08	F6D8int	53-10	N/A	0	0	N/A	N/A	0.00E+00	0.00E+00
H05	SYBR	Unkn-08	F6D8int	53-10	N/A	0	0	N/A	N/A	0.00E+00	0.00E+00
A06	SYBR	Unkn-09	F6D8int	53-11	N/A	0	0	N/A	N/A	0.00E+00	0.00E+00
A07	SYBR	Unkn-09	F6D8int	53-11	N/A	0	0	N/A	N/A	0.00E+00	0.00E+00
A08	SYBR	Unkn-09	F6D8int	53-11	37.57	3.76E+01	0	3.50E-18	-1.75E+01	3.50E-18	0.00E+00
B06	SYBR	Unkn-10	F6D8int	53-12	N/A	0	0	N/A	N/A	0.00E+00	0.00E+00
B07	SYBR	Unkn-10	F6D8int	53-12	39.59	3.97E+01	0.097	1.06E-18	-1.80E+01	1.02E-18	5.86E-20
B08	SYBR	Unkn-10	F6D8int	53-12	39.73	3.97E+01	0.097	9.78E-19	-1.80E+01	1.02E-18	5.86E-20
C06	SYBR	Unkn-11	F6D8int	53-13	N/A	0	0	N/A	N/A	0.00E+00	0.00E+00
C07	SYBR	Unkn-11	F6D8int	53-13	N/A	0	0	N/A	N/A	0.00E+00	0.00E+00
C08	SYBR	Unkn-11	F6D8int	53-13	N/A	0	0	N/A	N/A	0.00E+00	0.00E+00
D06	SYBR	Unkn-12	F6D8int	54-2	39.22	3.92E+01	0.571	1.32E-18	-1.79E+01	1.43E-18	4.88E-19
D07	SYBR	Unkn-12	F6D8int	54-2	39.69	3.92E+01	0.571	1.00E-18	-1.80E+01	1.43E-18	4.88E-19
D08	SYBR	Unkn-12	F6D8int	54-2	38.55	3.92E+01	0.571	1.96E-18	-1.77E+01	1.43E-18	4.88E-19
E06	SYBR	Unkn-13	F6D8int	54-4	N/A	0	0	N/A	N/A	0.00E+00	0.00E+00
E07	SYBR	Unkn-13	F6D8int	54-4	N/A	0	0	N/A	N/A	0.00E+00	0.00E+00
E08	SYBR	Unkn-13	F6D8int	54-4	38.55	3.86E+01	0	1.96E-18	-1.77E+01	1.96E-18	0.00E+00
F06	SYBR	Unkn-14	F6D8int	54-5	N/A	0	0	N/A	N/A	0.00E+00	0.00E+00
F07	SYBR	Unkn-14	F6D8int	54-5	N/A	0	0	N/A	N/A	0.00E+00	0.00E+00
F08	SYBR	Unkn-14	F6D8int	54-5	N/A	0	0	N/A	N/A	0.00E+00	0.00E+00
G06	SYBR	Unkn-15	F6D8int	54-6	38.16	3.77E+01	0.388	2.46E-18	-1.76E+01	3.24E-18	7.00E-19
G07	SYBR	Unkn-15	F6D8int	54-6	37.42	3.77E+01	0.388	3.82E-18	-1.74E+01	3.24E-18	7.00E-19
G08	SYBR	Unkn-15	F6D8int	54-6	37.61	3.77E+01	0.388	3.43E-18	-1.75E+01	3.24E-18	7.00E-19
H06	SYBR	Unkn-16	F6D8int	54-7	N/A	0	0	N/A	N/A	0.00E+00	0.00E+00
H07	SYBR	Unkn-16	F6D8int	54-7	N/A	0	0	N/A	N/A	0.00E+00	0.00E+00
H08	SYBR	Unkn-16	F6D8int	54-7	N/A	0	0	N/A	N/A	0.00E+00	0.00E+00
A09	SYBR	Unkn-17	F6D8int	54-8	N/A	0	0	N/A	N/A	0.00E+00	0.00E+00
A10	SYBR	Unkn-17	F6D8int	54-8	N/A	0	0	N/A	N/A	0.00E+00	0.00E+00
A11	SYBR	Unkn-17	F6D8int	54-8	N/A	0	0	N/A	N/A	0.00E+00	0.00E+00
B09	SYBR	Unkn-18	F6D8int	54-9	N/A	0	0	N/A	N/A	0.00E+00	0.00E+00
B10	SYBR	Unkn-18	F6D8int	54-9	N/A	0	0	N/A	N/A	0.00E+00	0.00E+00
B11	SYBR	Unkn-18	F6D8int	54-9	N/A	0	0	N/A	N/A	0.00E+00	0.00E+00
C09	SYBR	Unkn-19	F6D8int	54-10	N/A	0	0	N/A	N/A	0.00E+00	0.00E+00
C10	SYBR	Unkn-19	F6D8int	54-10	38.89	3.89E+01	0	1.61E-18	-1.78E+01	1.61E-18	0.00E+00
C11	SYBR	Unkn-19	F6D8int	54-10	N/A	0	0	N/A	N/A	0.00E+00	0.00E+00
D09	SYBR	Unkn-20	F6D8int	58-2	30.74	3.05E+01	0.273	1.98E-16	-1.57E+01	2.32E-16	3.80E-17
D10	SYBR	Unkn-20	F6D8int	58-2	30.53	3.05E+01	0.273	2.24E-16	-1.57E+01	2.32E-16	3.80E-17
D11	SYBR	Unkn-20	F6D8int	58-2	30.2	3.05E+01	0.273	2.73E-16	-1.56E+01	2.32E-16	3.80E-17
E09	SYBR	Unkn-21	F6D8int	58-3	30.45	3.06E+01	0.104	2.36E-16	-1.56E+01	2.22E-16	1.36E-17
E10	SYBR	Unkn-21	F6D8int	58-3	30.66	3.06E+01	0.104	2.08E-16	-1.57E+01	2.22E-16	1.36E-17
E11	SYBR	Unkn-21	F6D8int	58-3	30.55	3.06E+01	0.104	2.22E-16	-1.57E+01	2.22E-16	1.36E-17
F09	SYBR	Unkn-22	F6D8int	58-4	31.85	3.18E+01	0.114	1.03E-16	-1.60E+01	1.09E-16	7.42E-18
F10	SYBR	Unkn-22	F6D8int	58-4	31.8	3.18E+01	0.114	1.06E-16	-1.60E+01	1.09E-16	7.42E-18
F11	SYBR	Unkn-22	F6D8int	58-4	31.63	3.18E+01	0.114	1.17E-16	-1.59E+01	1.09E-16	7.42E-18
G09	SYBR	Unkn-23	F6D8int	58-5	32.79	3.33E+01	0.674	5.92E-17	-1.62E+01	4.53E-17	1.61E-17
G10	SYBR	Unkn-23	F6D8int	58-5	34.08	3.33E+01	0.674	2.76E-17	-1.66E+01	4.53E-17	1.61E-17
G11	SYBR	Unkn-23	F6D8int	58-5	33.11	3.33E+01	0.674	4.90E-17	-1.63E+01	4.53E-17	1.61E-17
H09	SYBR	Unkn-24	F6D8int	58-6	31	3.24E+01	1.975	1.71E-16	-1.58E+01	1.07E-16	7.81E-17
H10	SYBR	Unkn-24	F6D8int	58-6	31.43	3.24E+01	1.975	1.32E-16	-1.59E+01	1.07E-16	7.81E-17
H11	SYBR	Unkn-24	F6D8int	58-6	34.62	3.24E+01	1.975	2.01E-17	-1.67E+01	1.07E-16	7.81E-17
