# Supplementary material for: De novo genetic variation revealed in somatic sectors of single Arabidopsis plants
Source: F1000Res. 2013 Jul 30;2:5. Originally published 2013 Jan 10. [Version 2] doi: 10.12688/f1000research.2-5.v2 (PMC3894806; doi:10.12688/f1000research.2-5.v2)
Supplement: Colx194E9, F1 #5, plant 54 raw data, F6D8 indel marker. — F6D8 indel marker initial data analysis of qPCR results. [file f1000research-2-1962-s0000.tgz › Final__s2.csv]

F6D8ext conversion of C(t) to copy number
Std Content	C(t)	Average C(t)	Copy number
5.00E-12	18.42	18.71	5955912
	19
5.00E-13	22.75	22.79	595591
	22.82
5.00E-14	26.56	26.92	59559
	27.28
5.00E-15	31.35	31.34	5956
	31.32
5.00E-16	35.42	35.88	596
	36.33
F6D8int conversion of C(t) to copy number
Std Content	C(t)	Average C(t)	Copy number
5.00E-12	14.05	14.025	5955912
5.00E-12	14
5.00E-13	17.49	17.47	595591
5.00E-13	17.45
5.00E-14	21.07	21.185	59559
5.00E-14	21.3
5.00E-15	24.96	24.95	5956
5.00E-15	24.94
5.00E-16	29	28.775	596
5.00E-16	28.55
5.00E-17	33.48	33.19	60
5.00E-17	32.9
5.00E-18	37	37.375	6
5.00E-18	37.75
