# Supplementary material for: De novo genetic variation revealed in somatic sectors of single Arabidopsis plants
Source: F1000Res. 2013 Jul 30;2:5. Originally published 2013 Jan 10. [Version 2] doi: 10.12688/f1000research.2-5.v2 (PMC3894806; doi:10.12688/f1000research.2-5.v2)
Supplement: Colx194E9, F1 #5, plant 54 raw data, F6D8 indel marker. — F6D8 indel marker initial data analysis of qPCR results. [file f1000research-2-1962-s0000.tgz › Final__s1.csv]

F2 plants 53 and 54 are from Colx194E9 F1 #5
Sample	C(t)F6D8ext	Copy # F6D8ext	Average Copy # F6D8ext	Std Error F6D8ext	C(t)F6D8int	Copy # F6D8int	Average Copy # F6D8int	Std Error F6D8int	%int of ext	Average %int of ext	Std Error % of ext	#Int/1000ext	Average #int/1000ext	SE #int/1000ext
53-4	28.67	20592	39541	9292	36.41	9	22	6	0.0454847704	0.0527663076	0.0034906516	0.4548477036	0.5276630757	0.0349065156
	26.75	57739			34.21	34			0.0594025736			0.5940257363
	27.42	40292			35	22			0.0534115787			0.5341157873
53-5	25.77	97728	57611	19717	N/A	0	0	0	0	0.0006798897	0.0005888017	0	0.0067988968	0.0058880173
	26.8	56209			39.97	1			0.002039669			0.0203966903
	28.83	18896			N/A	0			0			0
53-6	24.51	192253	96792	41465	38.84	2	5	2	0.0011615526	0.0090266037	0.0053705076	0.0116155259	0.090266037	0.0537050756
	27.32	42514			36.47	9			0.0212642562			0.2126425624
	26.82	55609			38.59	3			0.0046540023			0.0465400227
53-7	24.5	193288	186378	15849	N/A	0	1	0	0	0.0002484398	0.0002151552	0	0.002484398	0.0021515517
	24.31	214050			39.41	2			0.0007453194			0.0074531939
	24.95	151795			N/A	0			0			0
53-8	24.62	181225	184461	21156	34.41	30	11	9	0.0168193087	0.0059035991	0.0047318924	0.1681930868	0.0590359915	0.0473189243
	25.05	143859			39.78	1			0.0008914888			0.0089148876
	24.19	228298			N/A	0			0			0
53-9	23.8	281485	237703	20615	36.03	12	13	1	0.0041636311	0.0055119476	0.0007934238	0.0416363109	0.0551194763	0.0079342375
	24.16	232005			36.01	12			0.0051115749			0.0511157488
	24.44	199617			35.67	14			0.0072606369			0.072606369
53-10	23.79	283001	228136	23782	39.07	2	1	1	0.0006889528	0.0002296509	0.0001988836	0.0068895285	0.0022965095	0.0019888356
	24.41	202859			N/A	0			0			0
	24.45	198548			N/A	0			0			0
53-11	25.95	88724	78615	4535	N/A	0	2	1	0	0.002211996	0.0019156447	0	0.0221199597	0.0191564471
	26.24	75929			N/A	0			0			0
	26.36	71191			37.57	5			0.0066359879			0.0663598792
53-12	27.3	42973	48429	9019	N/A	0	1	0	0	0.0020020943	0.0009792587	0	0.0200209433	0.009792587
	26.43	68564			39.59	1			0.0020923703			0.0209237033
	27.75	33748			39.73	1			0.0039139127			0.0391391265
53-13	27.12	47335	54316	3330	N/A	0	0	0	0	0	0	0	0	0
	26.66	60598			N/A	0			0			0
	26.84	55015			N/A	0			0			0
54-2	32.17	3144	3677	455	39.22	2	2	0	0.0567682705	0.0518678502	0.0039349216	0.5676827055	0.518678502	0.0393492157
	32.16	3161			39.69	1			0.0427901336			0.427901336
	31.41	4728			38.55	3			0.0560451464			0.5604514645
54-4	27.04	49412	52420	5175	N/A	0	1	1	0	0.0013813969	0.0011963248	0	0.0138139694	0.0119632484
	27.26	43906			N/A	0			0			0
	26.56	63941			38.55	3			0.0041441908			0.0414419083
54-5	26.41	69305	49459	11000	N/A	0	0	0	0	0	0	0	0	0
	26.9	53270			N/A	0			0			0
	28.25	25801			N/A	0			0			0
54-6	25.91	90650	89939	2542	38.16	3	4	0	0.0036794289	0.0048638703	0.000512879	0.0367942891	0.0486387034	0.00512879
	25.83	94630			37.42	5			0.0054542633			0.0545426326
	26.04	84538			37.61	5			0.0054579188			0.0545791884
54-7	25.87	92619	59942	16422	N/A	0	0	0	0	0	0	0	0	0
	26.67	60273			N/A	0			0			0
	28.17	26934			N/A	0			0			0
54-8	27.73	34113	33533	5103	N/A	0	0	0	0	0	0	0	0	0
	28.46	23050			N/A	0			0			0
	27.28	43437			N/A	0			0			0
54-9	26.28	74316	112065	21643	N/A	0	0	0	0	0	0	0	0	0
	24.86	159311			N/A	0			0			0
	25.68	102567			N/A	0			0			0
54-10	26.33	72347	99428	14886	N/A	0	1	1	0	0.00076375	0.0006614269	0	0.0076375002	0.0066142692
	25.83	94630			38.89	2			0.0022912501			0.0229125007
	25.22	131307			N/A	0			0			0
58-2	27	50485	77616	14345	30.74	266	311	25	0.5263085052	0.4315857534	0.0665564146	5.2630850517	4.3158575336	0.6655641457
	25.59	107646			30.53	301			0.2793924858			2.7939248584
	26.27	74716			30.2	365			0.4890562691			4.8905626907
58-3	26.36	71191	69831	12753	30.45	315	297	9	0.4428838529	0.4649377256	0.081495947	4.4288385287	4.649377256	0.8149594698
	27.27	43671			30.66	279			0.6378336754			6.3783367543
	25.83	94630			30.55	297			0.3140956485			3.1409564849
58-4	24.44	199617	147328	39599	31.85	138	146	5	0.0691492735	0.1417086759	0.0597393026	0.6914927354	1.4170867591	0.5973930265
	24.57	186157			31.8	142			0.0763690533			0.763690533
	26.8	56209			31.63	157			0.2796077009			2.796077009
58-5	26	86373	122914	15833	32.79	79	61	11	0.0917793707	0.0547796928	0.0167593098	0.9177937072	0.5477969276	0.1675930979
	25.1	140047			34.08	37			0.0264428963			0.2644289633
	25.07	142322			33.11	66			0.0461168112			0.4611681124
58-6	25.98	87306	304087	141105	31	228	144	52	0.2610592916	0.1176761196	0.0654883308	2.6105929163	1.1767611958	0.6548833082
	24.42	201772			31.43	177			0.0876478913			0.8764789127
	22.32	623183			34.62	27			0.0043211758			0.0432117585
