# Supplementary material for: De novo genetic variation revealed in somatic sectors of single Arabidopsis plants
Source: F1000Res. 2013 Jul 30;2:5. Originally published 2013 Jan 10. [Version 2] doi: 10.12688/f1000research.2-5.v2 (PMC3894806; doi:10.12688/f1000research.2-5.v2)
Supplement: Colx194E9, F1 #5, plant 54 raw data, T14G11 indel marker. — T14G11 indel marker initial data analysis of qPCR results. [file f1000research-2-1962-s0001.tgz › Raw_data.csv]

T14G11ext
Well	Fluor	Content	Target	Sample	Threshold cycle c(t)	c(t) mean	C(t) Std Dev	Starting Quantity	Log Starting Quant	SQ mean	SQ Std Dev
H02	SYBR	NTC	T14G11ext		N/A	0	0	N/A	N/A	0.00E+00	0.00E+00
H03	SYBR	NTC	T14G11ext		N/A	0	0	N/A	N/A	0.00E+00	0.00E+00
A02	SYBR	Std	T14G11ext		17.44	17.44	0	5.00E-11	-10.301	5.00E-11	0.00E+00
A03	SYBR	Std	T14G11ext		17.46	17.46	0	5.00E-11	-10.301	5.00E-11	0.00E+00
B02	SYBR	Std	T14G11ext		20.48	20.48	0	5.00E-12	-11.301	5.00E-12	0.00E+00
B03	SYBR	Std	T14G11ext		20.62	20.62	0	5.00E-12	-11.301	5.00E-12	0.00E+00
C02	SYBR	Std	T14G11ext		24.87	24.87	0	5.00E-13	-12.301	5.00E-13	0.00E+00
C03	SYBR	Std	T14G11ext		25.03	25.03	0	5.00E-13	-12.301	5.00E-13	0.00E+00
D02	SYBR	Std	T14G11ext		28.17	28.17	0	5.00E-14	-13.301	5.00E-14	0.00E+00
D03	SYBR	Std	T14G11ext		28.82	28.82	0	5.00E-14	-13.301	5.00E-14	0.00E+00
E02	SYBR	Std	T14G11ext		33.47	33.47	0	5.00E-15	-14.301	5.00E-15	0.00E+00
E03	SYBR	Std	T14G11ext		33.16	33.16	0	5.00E-15	-14.301	5.00E-15	0.00E+00
F02	SYBR	Std	T14G11ext		37.86	37.86	0	5.00E-16	-15.301	5.00E-16	0.00E+00
F03	SYBR	Std	T14G11ext		37.59	37.59	0	5.00E-16	-15.301	5.00E-16	0.00E+00
G02	SYBR	Std	T14G11ext		N/A	0	0	5.00E-17	-16.301	0.00E+00	0.00E+00
G03	SYBR	Std	T14G11ext		N/A	0	0	5.00E-17	-16.301	0.00E+00	0.00E+00
B04	SYBR	Unkn-02	T14G11ext	53-4	22.65	22.67	0.069	1.92E-12	-11.718	1.89E-12	7.32E-14
B05	SYBR	Unkn-02	T14G11ext	53-4	22.75	22.67	0.069	1.81E-12	-11.742	1.89E-12	7.32E-14
B06	SYBR	Unkn-02	T14G11ext	53-4	22.61	22.67	0.069	1.95E-12	-11.709	1.89E-12	7.32E-14
C04	SYBR	Unkn-03	T14G11ext	53-5	23.16	24.62	1.27	1.44E-12	-11.842	7.58E-13	5.89E-13
C05	SYBR	Unkn-03	T14G11ext	53-5	25.31	24.62	1.27	4.30E-13	-12.367	7.58E-13	5.89E-13
C06	SYBR	Unkn-03	T14G11ext	53-5	25.41	24.62	1.27	4.06E-13	-12.392	7.58E-13	5.89E-13
D04	SYBR	Unkn-04	T14G11ext	53-6	22.12	22.26	0.141	2.58E-12	-11.588	2.39E-12	1.90E-13
D05	SYBR	Unkn-04	T14G11ext	53-6	22.25	22.26	0.141	2.39E-12	-11.621	2.39E-12	1.90E-13
D06	SYBR	Unkn-04	T14G11ext	53-6	22.4	22.26	0.141	2.20E-12	-11.657	2.39E-12	1.90E-13
E04	SYBR	Unkn-05	T14G11ext	53-7	22.18	22.23	0.047	2.49E-12	-11.604	2.42E-12	6.44E-14
E05	SYBR	Unkn-05	T14G11ext	53-7	22.28	22.23	0.047	2.36E-12	-11.627	2.42E-12	6.44E-14
E06	SYBR	Unkn-05	T14G11ext	53-7	22.23	22.23	0.047	2.42E-12	-11.616	2.42E-12	6.44E-14
F04	SYBR	Unkn-06	T14G11ext	53-8	22.69	22.7	0.025	1.87E-12	-11.729	1.86E-12	2.62E-14
F05	SYBR	Unkn-06	T14G11ext	53-8	22.68	22.7	0.025	1.89E-12	-11.725	1.86E-12	2.62E-14
F06	SYBR	Unkn-06	T14G11ext	53-8	22.73	22.7	0.025	1.83E-12	-11.737	1.86E-12	2.62E-14
G04	SYBR	Unkn-07	T14G11ext	53-9	21.88	21.98	0.227	2.95E-12	-11.531	2.81E-12	3.45E-13
G05	SYBR	Unkn-07	T14G11ext	53-9	21.82	21.98	0.227	3.06E-12	-11.514	2.81E-12	3.45E-13
G06	SYBR	Unkn-07	T14G11ext	53-9	22.24	21.98	0.227	2.41E-12	-11.618	2.81E-12	3.45E-13
H04	SYBR	Unkn-08	T14G11ext	53-10	22.29	22.34	0.097	2.35E-12	-11.63	2.28E-12	1.23E-13
H05	SYBR	Unkn-08	T14G11ext	53-10	22.28	22.34	0.097	2.36E-12	-11.627	2.28E-12	1.23E-13
H06	SYBR	Unkn-08	T14G11ext	53-10	22.45	22.34	0.097	2.14E-12	-11.669	2.28E-12	1.23E-13
A07	SYBR	Unkn-09	T14G11ext	53-11	24.71	23.46	1.082	6.01E-13	-12.221	1.35E-12	6.51E-13
A08	SYBR	Unkn-09	T14G11ext	53-11	22.88	23.46	1.082	1.68E-12	-11.775	1.35E-12	6.51E-13
A09	SYBR	Unkn-09	T14G11ext	53-11	22.79	23.46	1.082	1.77E-12	-11.751	1.35E-12	6.51E-13
B07	SYBR	Unkn-10	T14G11ext	53-12	23.11	23.08	0.047	1.48E-12	-11.831	1.50E-12	3.96E-14
B08	SYBR	Unkn-10	T14G11ext	53-12	23.11	23.08	0.047	1.48E-12	-11.83	1.50E-12	3.96E-14
B09	SYBR	Unkn-10	T14G11ext	53-12	23.03	23.08	0.047	1.55E-12	-11.81	1.50E-12	3.96E-14
C07	SYBR	Unkn-11	T14G11ext	53-13	27.34	25.18	1.866	1.37E-13	-12.864	6.08E-13	4.08E-13
C08	SYBR	Unkn-11	T14G11ext	53-13	24.14	25.18	1.866	8.29E-13	-12.081	6.08E-13	4.08E-13
C09	SYBR	Unkn-11	T14G11ext	53-13	24.08	25.18	1.866	8.57E-13	-12.067	6.08E-13	4.08E-13
E07	SYBR	Unkn-13	T14G11ext	54-4	23.06	22.91	0.188	1.52E-12	-11.817	1.66E-12	1.79E-13
E08	SYBR	Unkn-13	T14G11ext	54-4	22.97	22.91	0.188	1.60E-12	-11.796	1.66E-12	1.79E-13
E09	SYBR	Unkn-13	T14G11ext	54-4	22.7	22.91	0.188	1.87E-12	-11.729	1.66E-12	1.79E-13
F07	SYBR	Unkn-14	T14G11ext	54-5	23.13	22.94	0.287	1.46E-12	-11.837	1.64E-12	2.76E-13
F08	SYBR	Unkn-14	T14G11ext	54-5	23.08	22.94	0.287	1.51E-12	-11.822	1.64E-12	2.76E-13
F09	SYBR	Unkn-14	T14G11ext	54-5	22.61	22.94	0.287	1.96E-12	-11.708	1.64E-12	2.76E-13
G07	SYBR	Unkn-15	T14G11ext	54-6	23.19	22.6	0.554	1.41E-12	-11.851	2.03E-12	6.03E-13
G08	SYBR	Unkn-15	T14G11ext	54-6	22.51	22.6	0.554	2.08E-12	-11.683	2.03E-12	6.03E-13
G09	SYBR	Unkn-15	T14G11ext	54-6	22.1	22.6	0.554	2.61E-12	-11.583	2.03E-12	6.03E-13
H07	SYBR	Unkn-16	T14G11ext	54-7	22.65	22.91	0.288	1.91E-12	-11.718	1.67E-12	2.64E-13
H08	SYBR	Unkn-16	T14G11ext	54-7	22.85	22.91	0.288	1.71E-12	-11.767	1.67E-12	2.64E-13
H09	SYBR	Unkn-16	T14G11ext	54-7	23.22	22.91	0.288	1.39E-12	-11.857	1.67E-12	2.64E-13
A10	SYBR	Unkn-17	T14G11ext	54-8	24.72	24.61	0.18	5.97E-13	-12.224	6.39E-13	6.63E-14
B10	SYBR	Unkn-17	T14G11ext	54-8	24.7	24.61	0.18	6.03E-13	-12.219	6.39E-13	6.63E-14
C10	SYBR	Unkn-17	T14G11ext	54-8	24.4	24.61	0.18	7.15E-13	-12.146	6.39E-13	6.63E-14
D10	SYBR	Unkn-18	T14G11ext	54-9	23.47	23.23	0.251	1.21E-12	-11.919	1.39E-12	1.97E-13
E10	SYBR	Unkn-18	T14G11ext	54-9	23.26	23.23	0.251	1.36E-12	-11.866	1.39E-12	1.97E-13
F10	SYBR	Unkn-18	T14G11ext	54-9	22.97	23.23	0.251	1.60E-12	-11.796	1.39E-12	1.97E-13
A11	SYBR	Unkn-19	T14G11ext	54-10	23.78	23.1	0.669	1.01E-12	-11.995	1.56E-12	5.70E-13
G10	SYBR	Unkn-19	T14G11ext	54-10	23.08	23.1	0.669	1.51E-12	-11.822	1.56E-12	5.70E-13
H10	SYBR	Unkn-19	T14G11ext	54-10	22.44	23.1	0.669	2.15E-12	-11.668	1.56E-12	5.70E-13
T14G11int
Well	Fluor	Content	Target	Sample	Threshold cycle c(t)	c(t) mean	C(t) Std Dev	Starting Quantity	Log Starting Quant	SQ mean	SQ Std Dev
H02	SYBR	NTC	T14G11int		N/A	0	0	N/A	N/A	0.00E+00	0.00E+00
H03	SYBR	NTC	T14G11int		N/A	0	0	N/A	N/A	0.00E+00	0.00E+00
A02	SYBR	Std	T14G11int		19.24	19.24	0	5.00E-12	-11.301	5.00E-12	0.00E+00
A03	SYBR	Std	T14G11int		19.11	19.11	0	5.00E-12	-11.301	5.00E-12	0.00E+00
B02	SYBR	Std	T14G11int		22.21	22.21	0	5.00E-13	-12.301	5.00E-13	0.00E+00
B03	SYBR	Std	T14G11int		23.28	23.28	0	5.00E-13	-12.301	5.00E-13	0.00E+00
C02	SYBR	Std	T14G11int		27.21	27.21	0	5.00E-14	-13.301	5.00E-14	0.00E+00
C03	SYBR	Std	T14G11int		27.22	27.22	0	5.00E-14	-13.301	5.00E-14	0.00E+00
D02	SYBR	Std	T14G11int		31.4	31.4	0	5.00E-15	-14.301	5.00E-15	0.00E+00
D03	SYBR	Std	T14G11int		31.19	31.19	0	5.00E-15	-14.301	5.00E-15	0.00E+00
E02	SYBR	Std	T14G11int		35.62	35.62	0	5.00E-16	-15.301	5.00E-16	0.00E+00
E03	SYBR	Std	T14G11int		N/A	0	0	5.00E-16	-15.301	0.00E+00	0.00E+00
F02	SYBR	Std	T14G11int		N/A	0	0	5.00E-17	-16.301	0.00E+00	0.00E+00
F03	SYBR	Std	T14G11int		38.38	38.38	0	5.00E-17	-16.301	5.00E-17	0.00E+00
G02	SYBR	Std	T14G11int		N/A	0	0	5.00E-18	-17.301	0.00E+00	0.00E+00
G03	SYBR	Std	T14G11int		39.16	39.16	0	5.00E-18	-17.301	5.00E-18	0.00E+00
B04	SYBR	Unkn-02	T14G11int	53-4	32.39	32.85	0.442	1.54E-15	-14.813	1.18E-15	3.34E-16
B05	SYBR	Unkn-02	T14G11int	53-4	32.91	32.85	0.442	1.11E-15	-14.956	1.18E-15	3.34E-16
B06	SYBR	Unkn-02	T14G11int	53-4	33.27	32.85	0.442	8.81E-16	-15.055	1.18E-15	3.34E-16
C04	SYBR	Unkn-03	T14G11int	53-5	35.83	38.45	2.277	1.74E-16	-15.759	6.76E-17	9.23E-17
C05	SYBR	Unkn-03	T14G11int	53-5	39.74	38.45	2.277	1.46E-17	-16.836	6.76E-17	9.23E-17
C06	SYBR	Unkn-03	T14G11int	53-5	39.8	38.45	2.277	1.40E-17	-16.853	6.76E-17	9.23E-17
D04	SYBR	Unkn-04	T14G11int	53-6	34.53	34.19	0.512	3.95E-16	-15.404	5.10E-16	1.77E-16
D05	SYBR	Unkn-04	T14G11int	53-6	33.6	34.19	0.512	7.14E-16	-15.146	5.10E-16	1.77E-16
D06	SYBR	Unkn-04	T14G11int	53-6	34.43	34.19	0.512	4.21E-16	-15.375	5.10E-16	1.77E-16
E04	SYBR	Unkn-05	T14G11int	53-7	32.63	32.97	0.304	1.32E-15	-14.88	1.08E-15	2.14E-16
E05	SYBR	Unkn-05	T14G11int	53-7	33.23	32.97	0.304	9.04E-16	-15.044	1.08E-15	2.14E-16
E06	SYBR	Unkn-05	T14G11int	53-7	33.04	32.97	0.304	1.02E-15	-14.993	1.08E-15	2.14E-16
F04	SYBR	Unkn-06	T14G11int	53-8	32.93	32.97	0.353	1.09E-15	-14.962	1.08E-15	2.37E-16
F05	SYBR	Unkn-06	T14G11int	53-8	32.63	32.97	0.353	1.32E-15	-14.88	1.08E-15	2.37E-16
F06	SYBR	Unkn-06	T14G11int	53-8	33.33	32.97	0.353	8.45E-16	-15.073	1.08E-15	2.37E-16
G04	SYBR	Unkn-07	T14G11int	53-9	32.55	32.68	0.12	1.39E-15	-14.858	1.28E-15	9.79E-17
G05	SYBR	Unkn-07	T14G11int	53-9	32.79	32.68	0.12	1.19E-15	-14.924	1.28E-15	9.79E-17
G06	SYBR	Unkn-07	T14G11int	53-9	32.69	32.68	0.12	1.27E-15	-14.897	1.28E-15	9.79E-17
H04	SYBR	Unkn-08	T14G11int	53-10	32.45	32.68	0.196	1.48E-15	-14.831	1.29E-15	1.65E-16
H05	SYBR	Unkn-08	T14G11int	53-10	32.78	32.68	0.196	1.20E-15	-14.92	1.29E-15	1.65E-16
H06	SYBR	Unkn-08	T14G11int	53-10	32.81	32.68	0.196	1.18E-15	-14.928	1.29E-15	1.65E-16
A07	SYBR	Unkn-09	T14G11int	53-11	34.94	34.75	0.352	3.05E-16	-15.516	3.50E-16	8.25E-17
A08	SYBR	Unkn-09	T14G11int	53-11	34.96	34.75	0.352	3.01E-16	-15.521	3.50E-16	8.25E-17
A09	SYBR	Unkn-09	T14G11int	53-11	34.34	34.75	0.352	4.46E-16	-15.351	3.50E-16	8.25E-17
B07	SYBR	Unkn-10	T14G11int	53-12	34.3	34.72	0.547	4.58E-16	-15.34	3.64E-16	1.14E-16
B08	SYBR	Unkn-10	T14G11int	53-12	35.34	34.72	0.547	2.37E-16	-15.625	3.64E-16	1.14E-16
B09	SYBR	Unkn-10	T14G11int	53-12	34.52	34.72	0.547	3.98E-16	-15.4	3.64E-16	1.14E-16
C07	SYBR	Unkn-11	T14G11int	53-13	N/A	0	0	N/A	N/A	0.00E+00	0.00E+00
C08	SYBR	Unkn-11	T14G11int	53-13	N/A	0	0	N/A	N/A	0.00E+00	0.00E+00
C09	SYBR	Unkn-11	T14G11int	53-13	39.71	39.71	0	1.48E-17	-16.829	1.48E-17	0.00E+00
E07	SYBR	Unkn-13	T14G11int	54-4	34.44	34.37	0.129	4.19E-16	-15.378	4.39E-16	3.66E-17
E08	SYBR	Unkn-13	T14G11int	54-4	34.45	34.37	0.129	4.16E-16	-15.381	4.39E-16	3.66E-17
E09	SYBR	Unkn-13	T14G11int	54-4	34.22	34.37	0.129	4.81E-16	-15.318	4.39E-16	3.66E-17
F07	SYBR	Unkn-14	T14G11int	54-5	37.34	35.62	1.533	6.68E-17	-16.175	2.57E-16	1.83E-16
F08	SYBR	Unkn-14	T14G11int	54-5	34.39	35.62	1.533	4.32E-16	-15.364	2.57E-16	1.83E-16
F09	SYBR	Unkn-14	T14G11int	54-5	35.13	35.62	1.533	2.71E-16	-15.566	2.57E-16	1.83E-16
G07	SYBR	Unkn-15	T14G11int	54-6	36.97	35.31	1.469	8.41E-17	-16.075	3.05E-16	2.07E-16
G08	SYBR	Unkn-15	T14G11int	54-6	34.18	35.31	1.469	4.95E-16	-15.305	3.05E-16	2.07E-16
G09	SYBR	Unkn-15	T14G11int	54-6	34.79	35.31	1.469	3.35E-16	-15.474	3.05E-16	2.07E-16
H07	SYBR	Unkn-16	T14G11int	54-7	37.68	37.75	0.125	5.38E-17	-16.269	5.17E-17	4.00E-18
H08	SYBR	Unkn-16	T14G11int	54-7	37.89	37.75	0.125	4.71E-17	-16.327	5.17E-17	4.00E-18
H09	SYBR	Unkn-16	T14G11int	54-7	37.67	37.75	0.125	5.41E-17	-16.267	5.17E-17	4.00E-18
A10	SYBR	Unkn-17	T14G11int	54-8	N/A	0	0	N/A	N/A	0.00E+00	0.00E+00
B10	SYBR	Unkn-17	T14G11int	54-8	35.38	37.23	2.612	2.31E-16	-15.637	1.26E-16	1.47E-16
C10	SYBR	Unkn-17	T14G11int	54-8	39.08	37.23	2.612	2.22E-17	-16.654	1.26E-16	1.47E-16
D10	SYBR	Unkn-18	T14G11int	54-9	34.16	34.4	0.457	5.00E-16	-15.301	4.43E-16	1.16E-16
E10	SYBR	Unkn-18	T14G11int	54-9	34.1	34.4	0.457	5.19E-16	-15.285	4.43E-16	1.16E-16
F10	SYBR	Unkn-18	T14G11int	54-9	34.92	34.4	0.457	3.09E-16	-15.51	4.43E-16	1.16E-16
A11	SYBR	Unkn-19	T14G11int	54-10	35.83	36.77	1.911	1.74E-16	-15.76	1.37E-16	9.98E-17
G10	SYBR	Unkn-19	T14G11int	54-10	38.97	36.77	1.911	2.38E-17	-16.624	1.37E-16	9.98E-17
H10	SYBR	Unkn-19	T14G11int	54-10	35.51	36.77	1.911	2.13E-16	-15.672	1.37E-16	9.98E-17
