# Supplementary material for: De novo genetic variation revealed in somatic sectors of single Arabidopsis plants
Source: F1000Res. 2013 Jul 30;2:5. Originally published 2013 Jan 10. [Version 2] doi: 10.12688/f1000research.2-5.v2 (PMC3894806; doi:10.12688/f1000research.2-5.v2)
Supplement: Colx194E9, F1 #5, plant 54 raw data, T14G11 indel marker. — T14G11 indel marker initial data analysis of qPCR results. [file f1000research-2-1962-s0001.tgz › Final__s2.csv]

T14G11ext conversion of C(t) to copy number
Std	C(t)	Average C(t)	Copy number
5.00E-11	17.44	17.45	50860967
	17.46
5.00E-12	20.48	20.55	5086097
	20.62
5.00E-13	24.87	24.95	508610
	25.03
5.00E-14	28.17	28.495	50861
	28.82
5.00E-15	33.47	33.315	5086
	33.16
5.00E-16	37.86	37.725	509
	37.59
5.00E-17	N/A		51
	N/A
T14G11int conversion of C(t) to copy number
Std	C(t)	Average C(t)	Copy number
5.00E-12	19.24	19.175	5086097
	19.11
5.00E-13	22.21	22.745	508610
	23.28
5.00E-14	27.21	27.215	50861
	27.22
5.00E-15	31.4	31.295	5086
	31.19
5.00E-16	35.62	35.62	509
	N/A
5.00E-17	N/A	38.38	51
	38.38
5.00E-18	N/A	39.16	5
	39.16
