# Supplementary material for: De novo genetic variation revealed in somatic sectors of single Arabidopsis plants
Source: F1000Res. 2013 Jul 30;2:5. Originally published 2013 Jan 10. [Version 2] doi: 10.12688/f1000research.2-5.v2 (PMC3894806; doi:10.12688/f1000research.2-5.v2)
Supplement: Colx194E9, F1 #5, plant 54 raw data, F15H11 indel marker. — F15H11 indel marker initial data analysis of qPCR results. [file f1000research-2-1962-s0002.tgz › Final__s2.csv]

F15H11ext conversion of C(t) to copy number
Std	C(t)	Average C(t)	Copy number
5.00E-11	10.57	10.56	65081723
	10.55
5.00E-12	16.40	16.32	6508172
	16.24
5.00E-13	18.29	18.69	650817
	19.09
5.00E-14	23.04	23.035	65082
	23.03
5.00E-15	25.02	24.92	6508
	24.82
5.00E-16	29.74	29.74	651
	29.74
5.00E-17	35.10	35.08	65
	35.06
F15H11int conversion of C(t) to copy number
Std	C(t)	Average C(t)	Copy number
5.00E-11	11.04	10.83	65081723
	10.62
5.00E-12	14.23	14.325	6508172
	14.42
5.00E-13	17.75	17.74	650817
	17.73
5.00E-14	21.00	21.12	65082
	21.24
5.00E-15	24.85	24.975	6508
	25.10
5.00E-16	28.25	28.68	651
	29.11
5.00E-17	32.74	32.675	65
	32.61
5.00E-18	35.47	35.52	7
	35.57
