# Supplementary material for: De novo genetic variation revealed in somatic sectors of single Arabidopsis plants
Source: F1000Res. 2013 Jul 30;2:5. Originally published 2013 Jan 10. [Version 2] doi: 10.12688/f1000research.2-5.v2 (PMC3894806; doi:10.12688/f1000research.2-5.v2)
Supplement: Colx194E9, F1 #5, plant 54 raw data, F15H11 indel marker. — F15H11 indel marker initial data analysis of qPCR results. [file f1000research-2-1962-s0002.tgz › Final__s1.csv]

F2 plants 53 and 54 are from Colx194E9 F1 #5
Sample	C(t) F15H11ext	Copy # F15H11ext	Average Copy # F15H11ext	Std Error F15H11ext	C(t)F15H11int	Copy # F15H11int	Average Copy # F15H11int	Std Error F15H11int	%int of ext	Average %int of ext	Std Error % of ext	#Int/1000ext	SE #int/1000ext	SE #int/1000ext
53-4	19.64	412441	395323	19294.5897957774	35.11	9.7	9	0.87	0.0024656547	0.0023367257	0.0002198423	0.0246565475	0.0233672575	0.0021984226
	19.60	422392			35.56	7.3			0.0018469902			0.0184699019
	19.91	351136			34.97	10.7			0.0026975323			0.026975323
53-5	20.26	285024	276718	3619.4051887877	37.07	2.8	3	0.82	0.0010008414	0.0009838662	0.0002967468	0.0100084136	0.0098386623	0.0029674682
	20.33	273377			36.37	4.3			0.0015686902			0.015686902
	20.34	271753			38.57	1.1			0.0003820671			0.0038206711
53-6	19.69	400332	396386	1806.8978391393	N/A	0.0	0	0.00	0	0	0	0	0	0
	19.71	395588			N/A	0.0			0			0
	19.72	393237			N/A	0.0			0			0
53-7	19.52	443019	438528	15695.8640678435	N/A	0.0	0	0.00	0	0	0	0	0	0
	19.43	467432			N/A	0.0			0			0
	19.67	405132			N/A	0.0			0			0
53-8	19.43	467432	470299	5073.6550620403	34.84	11.6	9	1.43	0.0024648542	0.0019321756	0.0003031643	0.0246485425	0.0193217559	0.0030316425
	19.38	481571			35.12	9.7			0.0020593135			0.0205931351
	19.45	461893			35.87	6.0			0.001272359			0.0127235902
53-9	19.66	407554	399581	3647.9671392479	35.14	9.6	11	1.50	0.0023928448	0.0027659647	0.0003761975	0.0239284485	0.0276596468	0.0037619749
	19.70	397953			34.49	14.5			0.0036319982			0.0363199822
	19.72	393237			35.22	9.1			0.002273051			0.0227305097
53-10	19.64	412441	411975	10422.4605406518	33.32	30.8	41	4.69	0.0074661409	0.0099627302	0.0011392251	0.0746614092	0.0996273025	0.0113922512
	19.56	432583			32.59	49.1			0.0119297855			0.1192978549
	19.73	390901			32.79	43.2			0.0104922643			0.1049226433
53-11	20.04	324957	444759	95240.7773298932	36.69	3.5	3	0.18	0.0007947467	0.0007033881	3.99099374350531E-005	0.0079474671	0.0070338809	0.0003990994
	19.94	344913			37.01	2.9			0.0006471535			0.0064715346
	18.84	664406			36.96	3.0			0.0006682641			0.006682641
53-12	20.16	302528	308629	2641.6675207843	37.31	2.4	2	0.49	0.0007692202	0.0005925479	0.0001595239	0.0076922021	0.0059254792	0.0015952387
	20.11	311679			37.28	2.4			0.000784179			0.0078417899
	20.11	311679			39.23	0.7			0.0002242446			0.0022424457
53-13	20.50	247036	259813	6189.8804117903	34.42	15.2	6	4.10	0.0058426255	0.002225943	0.0015799276	0.0584262546	0.0222594302	0.0157992762
	20.41	260649			N/A	0.0			0			0
	20.34	271753			37.45	2.2			0.0008352036			0.0083520361
54-4	19.86	361757	370649	6785.305946712	N/A	0.0	2	0.86	0	0.0005336682	0.000232113	0	0.0053366825	0.0023211301
	19.75	386269			37.05	2.8			0.0007568623			0.0075686226
	19.85	363920			36.88	3.1			0.0008441425			0.0084414247
54-5	20.13	307986	303277	5751.7401434453	N/A	0.0	3	2.11	0	0.0009159654	0.0006961705	0	0.0091596541	0.0069617054
	20.11	311679			35.49	7.6			0.0025182248			0.0251822484
	20.23	290166			39.22	0.7			0.0002296714			0.0022967138
54-6	19.95	342864	333586	5613.2000369154	34.47	14.7	11	1.57	0.0044067581	0.0033563856	0.0004710023	0.0440675806	0.0335638562	0.0047100234
	20.06	321107			35.03	10.3			0.0030759669			0.0307596688
	19.98	336788			35.30	8.6			0.0025864319			0.0258643191
54-7	20.13	307986	310037	7004.1330378945	N/A	0.0	0	0.35	0	0.0001317562	0.0001141042	0	0.001317562	0.0011410422
	20.19	297167			38.34	1.2			0.0003952686			0.003952686
	20.04	324957			N/A	0.0			0			0
54-8	20.82	204142	216153	7420.1006427809	33.49	27.6	42	10.45	0.0127587291	0.0194614398	0.0048359429	0.1275872915	0.1946143979	0.0483594288
	20.76	211574			32.13	66.0			0.0305491138			0.3054911379
	20.60	232743			33.23	32.6			0.0150764764			0.1507647643
54-9	20.14	306156	313647	4982.9143802905	N/A	0.0	1	0.58	0	0.0002148923	0.0001861022	0	0.0021489227	0.0018610216
	20.12	309827			N/A	0.0			0			0
	20.04	324957			37.56	2.0			0.0006446768			0.006446768
54-10	20.35	270138	278946	4171.1851811655	38.61	1.0	1	0.26	0.000369406	0.0001913489	9.25306729153734E-005	0.0036940599	0.0019134893	0.0009253067
	20.29	279973			39.53	0.6			0.0002046408			0.0020464081
	20.25	286728			N/A	0.0			0			0
