# Supplementary material for: De novo genetic variation revealed in somatic sectors of single Arabidopsis plants
Source: F1000Res. 2013 Jul 30;2:5. Originally published 2013 Jan 10. [Version 2] doi: 10.12688/f1000research.2-5.v2 (PMC3894806; doi:10.12688/f1000research.2-5.v2)
Supplement: Colx194E9, F1 #5, plant 54 raw data, T6H20 indel marker. — T6H20 indel marker initial data analysis of qPCR results. [file f1000research-2-1962-s0003.tgz › Raw_data.csv]

T6H20ext
Well	Fluor	Content	Target	Sample	Threshold cycle c(t)	c(t) mean	C(t) Std Dev	Starting Quantity	Log Starting Quant	SQ mean	SQ Std Dev
H01	SYBR	NTC	T6H20ext		N/A	0	0	N/A	N/A	0.00E+00	0.00E+00
H02	SYBR	NTC	T6H20ext		N/A	0	0	N/A	N/A	0.00E+00	0.00E+00
A01	SYBR	Std	T6H20ext		13.85	13.85	0	5.00E-11	-10.301	5.00E-11	0.00E+00
A02	SYBR	Std	T6H20ext		13.48	13.48	0	5.00E-11	-10.301	5.00E-11	0.00E+00
B01	SYBR	Std	T6H20ext		16.49	16.49	0	5.00E-12	-11.301	5.00E-12	0.00E+00
B02	SYBR	Std	T6H20ext		16.63	16.63	0	5.00E-12	-11.301	5.00E-12	0.00E+00
C01	SYBR	Std	T6H20ext		20.59	20.59	0	5.00E-13	-12.301	5.00E-13	0.00E+00
C02	SYBR	Std	T6H20ext		20.71	20.71	0	5.00E-13	-12.301	5.00E-13	0.00E+00
D01	SYBR	Std	T6H20ext		24.34	24.34	0	5.00E-14	-13.301	5.00E-14	0.00E+00
D02	SYBR	Std	T6H20ext		24.4	24.4	0	5.00E-14	-13.301	5.00E-14	0.00E+00
E01	SYBR	Std	T6H20ext		29.04	29.04	0	5.00E-15	-14.301	5.00E-15	0.00E+00
E02	SYBR	Std	T6H20ext		29.03	29.03	0	5.00E-15	-14.301	5.00E-15	0.00E+00
F01	SYBR	Std	T6H20ext		33.05	33.05	0	5.00E-16	-15.301	5.00E-16	0.00E+00
F02	SYBR	Std	T6H20ext		32.85	32.85	0	5.00E-16	-15.301	5.00E-16	0.00E+00
G01	SYBR	Std	T6H20ext		N/A	0	0	5.00E-17	-16.301	0.00E+00	0.00E+00
G02	SYBR	Std	T6H20ext		N/A	0	0	5.00E-17	-16.301	0.00E+00	0.00E+00
A03	SYBR	Unkn-01	T6H20ext	54-1	N/A	0	0	N/A	N/A	0.00E+00	0.00E+00
A04	SYBR	Unkn-01	T6H20ext	54-1	N/A	0	0	N/A	N/A	0.00E+00	0.00E+00
B03	SYBR	Unkn-02	T6H20ext	54-2	21.96	21.89	0.101	2.69E-13	-12.57	2.81E-13	1.65E-14
B04	SYBR	Unkn-02	T6H20ext	54-2	21.82	21.89	0.101	2.93E-13	-12.534	2.81E-13	1.65E-14
C03	SYBR	Unkn-03	T6H20ext	54-4	20	19.93	0.098	8.48E-13	-12.072	8.84E-13	5.09E-14
C04	SYBR	Unkn-03	T6H20ext	54-4	19.87	19.93	0.098	9.20E-13	-12.036	8.84E-13	5.09E-14
D03	SYBR	Unkn-04	T6H20ext	54-5	20.11	21.07	1.351	7.95E-13	-12.099	5.28E-13	3.79E-13
D04	SYBR	Unkn-04	T6H20ext	54-5	22.02	21.07	1.351	2.60E-13	-12.585	5.28E-13	3.79E-13
E03	SYBR	Unkn-05	T6H20ext	54-6	20.09	20.04	0.073	8.05E-13	-12.094	8.30E-13	3.56E-14
E04	SYBR	Unkn-05	T6H20ext	54-6	19.99	20.04	0.073	8.55E-13	-12.068	8.30E-13	3.56E-14
F03	SYBR	Unkn-06	T6H20ext	54-7	20.13	20	0.178	7.88E-13	-12.103	8.51E-13	8.84E-14
F04	SYBR	Unkn-06	T6H20ext	54-7	19.88	20	0.178	9.13E-13	-12.039	8.51E-13	8.84E-14
G03	SYBR	Unkn-07	T6H20ext	54-8	20.68	20.68	0.001	5.71E-13	-12.243	5.71E-13	2.08E-16
G04	SYBR	Unkn-07	T6H20ext	54-8	20.68	20.68	0.001	5.71E-13	-12.244	5.71E-13	2.08E-16
H03	SYBR	Unkn-08	T6H20ext	54-9	19.85	19.93	0.116	9.30E-13	-12.032	8.87E-13	6.00E-14
H04	SYBR	Unkn-08	T6H20ext	54-9	20.01	19.93	0.116	8.45E-13	-12.073	8.87E-13	6.00E-14
A05	SYBR	Unkn-09	T6H20ext	54-10	20.62	20.53	0.133	5.91E-13	-12.228	6.25E-13	4.86E-14
A06	SYBR	Unkn-09	T6H20ext	54-10	20.43	20.53	0.133	6.60E-13	-12.181	6.25E-13	4.86E-14
B05	SYBR	Unkn-10	T6H20ext	55-1	N/A	0	0	N/A	N/A	0.00E+00	0.00E+00
B06	SYBR	Unkn-10	T6H20ext	55-1	N/A	0	0	N/A	N/A	0.00E+00	0.00E+00
C05	SYBR	Unkn-11	T6H20ext	55-2	20.34	20.62	0.389	6.96E-13	-12.158	6.00E-13	1.35E-13
C06	SYBR	Unkn-11	T6H20ext	55-2	20.89	20.62	0.389	5.04E-13	-12.297	6.00E-13	1.35E-13
D05	SYBR	Unkn-12	T6H20ext	55-4	20.13	20.24	0.156	7.88E-13	-12.103	7.40E-13	6.76E-14
D06	SYBR	Unkn-12	T6H20ext	55-4	20.35	20.24	0.156	6.92E-13	-12.16	7.40E-13	6.76E-14
E05	SYBR	Unkn-13	T6H20ext	55-5	19.57	19.43	0.197	1.09E-12	-11.961	1.19E-12	1.37E-13
E06	SYBR	Unkn-13	T6H20ext	55-5	19.29	19.43	0.197	1.29E-12	-11.89	1.19E-12	1.37E-13
F05	SYBR	Unkn-14	T6H20ext	55-6	19.75	19.73	0.028	9.84E-13	-12.007	9.96E-13	1.65E-14
F06	SYBR	Unkn-14	T6H20ext	55-6	19.71	19.73	0.028	1.01E-12	-11.997	9.96E-13	1.65E-14
G05	SYBR	Unkn-15	T6H20ext	55-7	19.78	19.76	0.03	9.66E-13	-12.015	9.78E-13	1.75E-14
G06	SYBR	Unkn-15	T6H20ext	55-7	19.74	19.76	0.03	9.91E-13	-12.004	9.78E-13	1.75E-14
H05	SYBR	Unkn-16	T6H20ext	55-8	19.26	19.27	0.014	1.31E-12	-11.883	1.30E-12	1.08E-14
H06	SYBR	Unkn-16	T6H20ext	55-8	19.28	19.27	0.014	1.30E-12	-11.888	1.30E-12	1.08E-14
A07	SYBR	Unkn-17	T6H20ext	55-9	20.73	20.64	0.131	5.53E-13	-12.257	5.85E-13	4.49E-14
A08	SYBR	Unkn-17	T6H20ext	55-9	20.55	20.64	0.131	6.17E-13	-12.21	5.85E-13	4.49E-14
B07	SYBR	Unkn-18	T6H20ext	55-10	19.46	19.55	0.125	1.16E-12	-11.935	1.11E-12	8.08E-14
B08	SYBR	Unkn-18	T6H20ext	55-10	19.64	19.55	0.125	1.05E-12	-11.98	1.11E-12	8.08E-14
C07	SYBR	Unkn-19	T6H20ext	55-11	20.51	20.71	0.277	6.29E-13	-12.202	5.64E-13	9.11E-14
C08	SYBR	Unkn-19	T6H20ext	55-11	20.91	20.71	0.277	5.00E-13	-12.301	5.64E-13	9.11E-14
T6H20int
Well	Fluor	Content	Target	Sample	Threshold cycle c(t)	c(t) mean	C(t) Std Dev	Starting Quantity	Log Starting Quant	SQ mean	SQ Std Dev
H01	SYBR	NTC	T6H20int		N/A	0	0	N/A	N/A	0.00E+00	0.00E+00
H02	SYBR	NTC	T6H20int		N/A	0	0	N/A	N/A	0.00E+00	0.00E+00
A01	SYBR	Std	T6H20int		16.53	16.53	0	5.00E-12	-11.301	5.00E-12	0.00E+00
A02	SYBR	Std	T6H20int		16.43	16.43	0	5.00E-12	-11.301	5.00E-12	0.00E+00
B01	SYBR	Std	T6H20int		20.75	20.75	0	5.00E-13	-12.301	5.00E-13	0.00E+00
B02	SYBR	Std	T6H20int		20.67	20.67	0	5.00E-13	-12.301	5.00E-13	0.00E+00
C01	SYBR	Std	T6H20int		24.36	24.36	0	5.00E-14	-13.301	5.00E-14	0.00E+00
C02	SYBR	Std	T6H20int		24.09	24.09	0	5.00E-14	-13.301	5.00E-14	0.00E+00
D01	SYBR	Std	T6H20int		28.96	28.96	0	5.00E-15	-14.301	5.00E-15	0.00E+00
D02	SYBR	Std	T6H20int		29.12	29.12	0	5.00E-15	-14.301	5.00E-15	0.00E+00
E01	SYBR	Std	T6H20int		34.14	34.14	0	5.00E-16	-15.301	5.00E-16	0.00E+00
E02	SYBR	Std	T6H20int		33.71	33.71	0	5.00E-16	-15.301	5.00E-16	0.00E+00
F01	SYBR	Std	T6H20int		38	38	0	5.00E-17	-16.301	5.00E-17	0.00E+00
F02	SYBR	Std	T6H20int		N/A	0	0	5.00E-17	-16.301	0.00E+00	0.00E+00
G01	SYBR	Std	T6H20int		N/A	0	0	5.00E-18	-17.301	0.00E+00	0.00E+00
G02	SYBR	Std	T6H20int		N/A	0	0	5.00E-18	-17.301	0.00E+00	0.00E+00
A03	SYBR	Unkn-01	T6H20int	54-1	N/A	0	0	N/A	N/A	0.00E+00	0.00E+00
A04	SYBR	Unkn-01	T6H20int	54-1	N/A	0	0	N/A	N/A	0.00E+00	0.00E+00
B03	SYBR	Unkn-02	T6H20int	54-2	31.45	31.15	0.421	1.53E-15	-14.815	1.82E-15	4.03E-16
B04	SYBR	Unkn-02	T6H20int	54-2	30.85	31.15	0.421	2.10E-15	-14.677	1.82E-15	4.03E-16
C03	SYBR	Unkn-03	T6H20int	54-4	35.69	35.45	0.343	1.61E-16	-15.793	1.85E-16	3.34E-17
C04	SYBR	Unkn-03	T6H20int	54-4	35.21	35.45	0.343	2.08E-16	-15.681	1.85E-16	3.34E-17
D03	SYBR	Unkn-04	T6H20int	54-5	39.83	38.04	2.529	1.79E-17	-16.746	6.89E-17	7.21E-17
D04	SYBR	Unkn-04	T6H20int	54-5	36.25	38.04	2.529	1.20E-16	-15.921	6.89E-17	7.21E-17
E03	SYBR	Unkn-05	T6H20int	54-6	34.55	34.16	0.542	2.96E-16	-15.529	3.70E-16	1.05E-16
E04	SYBR	Unkn-05	T6H20int	54-6	33.78	34.16	0.542	4.45E-16	-15.352	3.70E-16	1.05E-16
F03	SYBR	Unkn-06	T6H20int	54-7	32.05	32.08	0.041	1.11E-15	-14.954	1.10E-15	2.39E-17
F04	SYBR	Unkn-06	T6H20int	54-7	32.11	32.08	0.041	1.08E-15	-14.967	1.10E-15	2.39E-17
G03	SYBR	Unkn-07	T6H20int	54-8	33.43	33.46	0.037	5.36E-16	-15.271	5.28E-16	1.04E-17
G04	SYBR	Unkn-07	T6H20int	54-8	33.48	33.46	0.037	5.21E-16	-15.283	5.28E-16	1.04E-17
H03	SYBR	Unkn-08	T6H20int	54-9	N/A	0	0	N/A	N/A	0.00E+00	0.00E+00
H04	SYBR	Unkn-08	T6H20int	54-9	N/A	0	0	N/A	N/A	0.00E+00	0.00E+00
A05	SYBR	Unkn-09	T6H20int	54-10	N/A	0	0	N/A	N/A	0.00E+00	0.00E+00
A06	SYBR	Unkn-09	T6H20int	54-10	N/A	0	0	N/A	N/A	0.00E+00	0.00E+00
B05	SYBR	Unkn-10	T6H20int	55-1	N/A	0	0	N/A	N/A	0.00E+00	0.00E+00
B06	SYBR	Unkn-10	T6H20int	55-1	N/A	0	0	N/A	N/A	0.00E+00	0.00E+00
C05	SYBR	Unkn-11	T6H20int	55-2	31.74	31.5	0.348	1.31E-15	-14.882	1.51E-15	2.77E-16
C06	SYBR	Unkn-11	T6H20int	55-2	31.25	31.5	0.348	1.70E-15	-14.769	1.51E-15	2.77E-16
D05	SYBR	Unkn-12	T6H20int	55-4	31.74	31.48	0.371	1.31E-15	-14.882	1.52E-15	2.99E-16
D06	SYBR	Unkn-12	T6H20int	55-4	31.22	31.48	0.371	1.73E-15	-14.761	1.52E-15	2.99E-16
E05	SYBR	Unkn-13	T6H20int	55-5	34.57	34.19	0.539	2.92E-16	-15.534	3.65E-16	1.03E-16
E06	SYBR	Unkn-13	T6H20int	55-5	33.81	34.19	0.539	4.38E-16	-15.358	3.65E-16	1.03E-16
F05	SYBR	Unkn-14	T6H20int	55-6	31.91	31.69	0.315	1.20E-15	-14.92	1.36E-15	2.27E-16
F06	SYBR	Unkn-14	T6H20int	55-6	31.46	31.69	0.315	1.52E-15	-14.818	1.36E-15	2.27E-16
G05	SYBR	Unkn-15	T6H20int	55-7	34.41	35.63	1.725	3.18E-16	-15.498	2.03E-16	1.63E-16
G06	SYBR	Unkn-15	T6H20int	55-7	36.85	35.63	1.725	8.71E-17	-16.06	2.03E-16	1.63E-16
H05	SYBR	Unkn-16	T6H20int	55-8	38.42	38.42	0	3.80E-17	-16.421	3.80E-17	0.00E+00
H06	SYBR	Unkn-16	T6H20int	55-8	N/A	0	0	N/A	N/A	0.00E+00	0.00E+00
A07	SYBR	Unkn-17	T6H20int	55-9	33.74	33.81	0.089	4.53E-16	-15.343	4.39E-16	2.08E-17
A08	SYBR	Unkn-17	T6H20int	55-9	33.87	33.81	0.089	4.24E-16	-15.373	4.39E-16	2.08E-17
B07	SYBR	Unkn-18	T6H20int	55-10	36.25	35.85	0.564	1.20E-16	-15.92	1.52E-16	4.47E-17
B08	SYBR	Unkn-18	T6H20int	55-10	35.45	35.85	0.564	1.83E-16	-15.737	1.52E-16	4.47E-17
C07	SYBR	Unkn-19	T6H20int	55-11	39.56	39.56	0	2.07E-17	-16.685	2.07E-17	0.00E+00
C08	SYBR	Unkn-19	T6H20int	55-11	N/A	0	0	N/A	N/A	0.00E+00	0.00E+00
					1molecule	Copy number in Diluted Standards (g)
	Product Size	g/mole of	of product	5ng	0.5ng	50pg	5pg	0.5pg	50fg	5fg	0.5fg	50ag	5ag
Marker	(bp)	product	(g)	5.00E-09	5.00E-10	5.00E-11	5.00E-12	5.00E-13	5.00E-14	5.00E-15	5.00E-16	5.00E-17	5.00E-18
T6H20	839	553740	9.20E-19	5.44E+09	5.44E+08	5.44E+07	5.44E+06	5.44E+05	5.44E+04	5.44E+03	5.44E+02	5.44E+01	5.44E+00
