# Supplementary material for: De novo genetic variation revealed in somatic sectors of single Arabidopsis plants
Source: F1000Res. 2013 Jul 30;2:5. Originally published 2013 Jan 10. [Version 2] doi: 10.12688/f1000research.2-5.v2 (PMC3894806; doi:10.12688/f1000research.2-5.v2)
Supplement: Colx194E9, F1 #5, plant 54 raw data, T6H20 indel marker. — T6H20 indel marker initial data analysis of qPCR results. [file f1000research-2-1962-s0003.tgz › Final__s2.csv]

T6H20ext conversion of C(t) to copy number
Std Content	C(t)	Average C(t)	Copy number
5.00E-11	13.85	13.665	Err:509
	13.48
5.00E-12	16.49	16.56	Err:509
	16.63
5.00E-13	20.59	20.65	Err:509
	20.71
5.00E-14	24.34	24.37	Err:509
	24.4
5.00E-15	29.04	29.035	Err:509
	29.03
5.00E-16	33.05	32.95	Err:509
	32.85
T6H20int conversion of C(t) to copy number
Amt DNA	C(t)	average C(t)	Copy Number
5.00E-12	16.53	16.48	Err:509
	16.43
5.00E-13	20.75	20.71	Err:509
	20.67
5.00E-14	24.36	24.225	Err:509
	24.09
5.00E-15	28.96	29.04	Err:509
	29.12
5.00E-16	34.14	33.925	Err:509
	33.71
5.00E-17	38	38	54
	0
