# Supplementary material for: De novo genetic variation revealed in somatic sectors of single Arabidopsis plants
Source: F1000Res. 2013 Jul 30;2:5. Originally published 2013 Jan 10. [Version 2] doi: 10.12688/f1000research.2-5.v2 (PMC3894806; doi:10.12688/f1000research.2-5.v2)
Supplement: Colx194E9, F1 #5, plant 54 raw data, T6H20 indel marker. — T6H20 indel marker initial data analysis of qPCR results. [file f1000research-2-1962-s0003.tgz › Final__s1.csv]

F2 plants 54 and 55 are from Colx194E9 F1 #5
Sample	C(t)T6H20ext	Copy #T6H20ext	Average Copy #T6H20ext	Std ErrorT6H20ext	C(t)T6H20int	Copy # int	Average Copy # F6D8int	Std Error T6H20int	%int of ext	Average %int of ext	Std Error % of ext	#Int/1000ext	Average #int/1000ext	SE #int/1000ext
54-1	N/A				N/A
	N/A				N/A
54-2	21.96	269357.83680534	280831.85193082		31.45	1785.4276022533	2118.9025234738		0.6628459834	0.7509112266		6.6284598341	7.5091122665
	21.82	292305.8670563			30.85	2452.3774446943			0.8389764699			8.3897646988
54-4	20	846136.542174425	879506.585377958		35.69	189.5121651698	216.9031803775		0.0223973503	0.0245791358		0.2239735028	0.2457913576
	19.87	912876.628581491			35.21	244.2941955852			0.0267609212			0.2676092124
54-5	20.11	793489.846427776	526786.414515531		39.83	21.2083128123	81.0656265789		0.0026727894	0.0284283134		0.0267278944	0.2842831341
	22.02	260082.982603285			36.25	140.9229403456			0.0541838374			0.5418383738
54-6	20.09	802812.144071683	826952.290389569		34.55	346.3719572563	433.4498582748		0.0431448328	0.0521523944		0.431448328	0.5215239437
	19.99	851092.436707456			33.78	520.5277592933			0.0611599559			0.6115995594
54-7	20.13	784275.799803743	845918.382858562		32.05	1299.8617850546	1279.5569213246		0.165740392	0.152245814		1.6574039201	1.52245814
	19.88	907560.96591338			32.11	1259.2520575945			0.138751236			1.3875123599
54-8	20.68	568818.12536433	568818.12536433		33.43	626.4025519162	618.2269767804		0.1101235217	0.1086862301		1.1012352173	1.0868623013
	20.68	568818.12536433			33.48	610.0514016447			0.1072489385			1.0724893853
54-9	19.85	923601.539154845	882405.522436355		N/A	0	0		0	0		0	0
	20.01	841209.505717865			N/A	0			0			0
54-10	20.62	589102.824991478	623668.49567864		N/A	0	0		0	0		0	0
	20.43	658234.166365802			N/A	0			0			0
55-1	N/A				N/A					#DIV/0!		#DIV/0!	#DIV/0!
	N/A				N/A							#DIV/0!
55-2	20.34	693756.298509724	598461.302322156		31.74	1531.5004477123	1758.0904695108		0.2207548171	0.3075965453		2.2075481707	3.0759654534
	20.89	503166.306134587			31.25	1984.6804913093			0.3944382736			3.9443827361
55-4	20.13	784275.799803743	736996.184510573		31.74	1531.5004477123	1773.9645367683		0.1952757497	0.2438159367		1.9527574969	2.4381593666
	20.35	689716.569217403			31.22	2016.4286258243			0.2923561236			2.9235612363
55-5	19.57	1087678.34394822	1184290.778939		34.57	342.7266595767	427.5294235999		0.0315099277	0.035753828		0.3150992768	0.35753828
	19.29	1280903.21392979			33.81	512.3321876231			0.0399977283			0.3999772833
55-6	19.75	979145.981174727	990717.029905394		31.91	1399.7840008717	1587.8958144542		0.142959684	0.160077505		1.4295968403	1.60077505
	19.71	1002288.07863606			31.46	1776.0076280366			0.177195326			1.7719532596
55-7	19.78	962140.744436498	973510.833936615		34.41	372.9980600189	237.7977621903		0.0387675153	0.0245923804		0.3876751527	0.2459238042
	19.74	984880.923436732			36.85	102.5974643618			0.0104172456			0.1041724557
55-8	19.26	1303542.37822834	1295973.97624849		38.42	44.7138464935	22.3569232468		0.0034301797	0.0017150899		0.0343017973	0.0171508987
	19.28	1288405.57426863			N/A	0			0			0
55-9	20.73	552448.791457935	583066.581757373		33.74	531.6594849925	513.9928044672		0.0962368808	0.0885566646		0.9623688081	0.8855666456
	20.55	613684.372056811			33.87	496.3261239419			0.0808764483			0.8087644831
55-10	19.46	1159843.94392641	1101977.29411066		36.25	140.9229403456	178.0448354573		0.0121501639	0.01637891		0.1215016392	0.1637890999
	19.64	1044110.6442949			35.45	215.166730569			0.0206076561			0.2060765607
55-11	20.51	628188.791031802	562756.151526106		39.56	24.4645032155	12.2322516078		0.0038944508	0.0019472254		0.0389445077	0.0194722539
	20.91	497323.51202041			N/A	0			0			0
