# Supplementary material for: De novo genetic variation revealed in somatic sectors of single Arabidopsis plants
Source: F1000Res. 2013 Jul 30;2:5. Originally published 2013 Jan 10. [Version 2] doi: 10.12688/f1000research.2-5.v2 (PMC3894806; doi:10.12688/f1000research.2-5.v2)
Supplement: Colx194E9, F1 #5, plant 54 raw data, T6H20 indel marker (2). — T6H20 indel marker initial data analysis of qPCR results (2). [file f1000research-2-1962-s0004.tgz › Raw_data.csv]

T6H20ext
Well	Fluor	Contente	Target	Sample	Threshold cycle C(t)	C(t) Mean	C(t) Std Dev	Starting Quantity (SQ)	Log Starting Quantity	SQ Mean	SQ Std Dev.
H02	SYBR	NTC	T6H20ext		N/A	0	0	N/A	N/A	0.00E+00	0.00E+00
H03	SYBR	NTC	T6H20ext		N/A	0	0	N/A	N/A	0.00E+00	0.00E+00
A02	SYBR	Std	T6H20ext		15.51	15.51	0	5.00E-11	-10.301	5.00E-11	0.00E+00
A03	SYBR	Std	T6H20ext		15.1	15.1	0	5.00E-11	-10.301	5.00E-11	0.00E+00
B02	SYBR	Std	T6H20ext		18.6	18.6	0	5.00E-12	-11.301	5.00E-12	0.00E+00
B03	SYBR	Std	T6H20ext		18.75	18.75	0	5.00E-12	-11.301	5.00E-12	0.00E+00
C02	SYBR	Std	T6H20ext		22.56	22.56	0	5.00E-13	-12.301	5.00E-13	0.00E+00
C03	SYBR	Std	T6H20ext		22.94	22.94	0	5.00E-13	-12.301	5.00E-13	0.00E+00
D02	SYBR	Std	T6H20ext		25.68	25.68	0	5.00E-14	-13.301	5.00E-14	0.00E+00
D03	SYBR	Std	T6H20ext		25.84	25.84	0	5.00E-14	-13.301	5.00E-14	0.00E+00
E02	SYBR	Std	T6H20ext		31.1	31.1	0	5.00E-15	-14.301	5.00E-15	0.00E+00
E03	SYBR	Std	T6H20ext		31.36	31.36	0	5.00E-15	-14.301	5.00E-15	0.00E+00
F02	SYBR	Std	T6H20ext		34.93	34.93	0	5.00E-16	-15.301	5.00E-16	0.00E+00
F03	SYBR	Std	T6H20ext		35.2	35.2	0	5.00E-16	-15.301	5.00E-16	0.00E+00
G02	SYBR	Std	T6H20ext		N/A	0	0	5.00E-17	-16.301	0.00E+00	0.00E+00
G03	SYBR	Std	T6H20ext		39.53	39.53	0	5.00E-17	-16.301	5.00E-17	0.00E+00
B04	SYBR	Unkn-02	T6H20ext	54-4	20.28	20.51	0.224	2.14E-12	-11.67	1.88E-12	2.42E-13
B05	SYBR	Unkn-02	T6H20ext	54-4	20.72	20.51	0.224	1.66E-12	-11.78	1.88E-12	2.42E-13
B06	SYBR	Unkn-02	T6H20ext	54-4	20.54	20.51	0.224	1.84E-12	-11.734	1.88E-12	2.42E-13
C04	SYBR	Unkn-03	T6H20ext	54-5	20.74	20.93	0.181	1.64E-12	-11.785	1.48E-12	1.54E-13
C05	SYBR	Unkn-03	T6H20ext	54-5	20.95	20.93	0.181	1.46E-12	-11.836	1.48E-12	1.54E-13
C06	SYBR	Unkn-03	T6H20ext	54-5	21.1	20.93	0.181	1.34E-12	-11.874	1.48E-12	1.54E-13
D04	SYBR	Unkn-04	T6H20ext	54-6	20.59	20.55	0.132	1.79E-12	-11.747	1.83E-12	1.39E-13
D05	SYBR	Unkn-04	T6H20ext	54-6	20.4	20.55	0.132	1.99E-12	-11.702	1.83E-12	1.39E-13
D06	SYBR	Unkn-04	T6H20ext	54-6	20.66	20.55	0.132	1.72E-12	-11.765	1.83E-12	1.39E-13
E04	SYBR	Unkn-05	T6H20ext	54-7	20.17	20.42	0.261	2.27E-12	-11.645	1.99E-12	2.91E-13
E05	SYBR	Unkn-05	T6H20ext	54-7	20.39	20.42	0.261	2.01E-12	-11.697	1.99E-12	2.91E-13
E06	SYBR	Unkn-05	T6H20ext	54-7	20.69	20.42	0.261	1.69E-12	-11.773	1.99E-12	2.91E-13
F04	SYBR	Unkn-06	T6H20ext	54-8	20.93	20.9	0.142	1.47E-12	-11.832	1.50E-12	1.23E-13
F05	SYBR	Unkn-06	T6H20ext	54-8	20.75	20.9	0.142	1.63E-12	-11.787	1.50E-12	1.23E-13
F06	SYBR	Unkn-06	T6H20ext	54-8	21.03	20.9	0.142	1.39E-12	-11.857	1.50E-12	1.23E-13
G04	SYBR	Unkn-07	T6H20ext	54-9	20.28	20.33	0.058	2.13E-12	-11.671	2.07E-12	6.79E-14
G05	SYBR	Unkn-07	T6H20ext	54-9	20.33	20.33	0.058	2.08E-12	-11.682	2.07E-12	6.79E-14
G06	SYBR	Unkn-07	T6H20ext	54-9	20.4	20.33	0.058	2.00E-12	-11.7	2.07E-12	6.79E-14
H04	SYBR	Unkn-08	T6H20ext	54-10	20.47	20.53	0.053	1.91E-12	-11.718	1.85E-12	5.65E-14
H05	SYBR	Unkn-08	T6H20ext	54-10	20.53	20.53	0.053	1.85E-12	-11.734	1.85E-12	5.65E-14
H06	SYBR	Unkn-08	T6H20ext	54-10	20.58	20.53	0.053	1.80E-12	-11.745	1.85E-12	5.65E-14
B07	SYBR	Unkn-10	T6H20ext	55-2	20.96	20.98	0.139	1.45E-12	-11.84	1.43E-12	1.13E-13
B08	SYBR	Unkn-10	T6H20ext	55-2	20.85	20.98	0.139	1.54E-12	-11.812	1.43E-12	1.13E-13
B09	SYBR	Unkn-10	T6H20ext	55-2	21.13	20.98	0.139	1.32E-12	-11.881	1.43E-12	1.13E-13
C07	SYBR	Unkn-11	T6H20ext	55-4	20.84	20.82	0.087	1.55E-12	-11.809	1.57E-12	7.82E-14
C08	SYBR	Unkn-11	T6H20ext	55-4	20.72	20.82	0.087	1.66E-12	-11.78	1.57E-12	7.82E-14
C09	SYBR	Unkn-11	T6H20ext	55-4	20.89	20.82	0.087	1.51E-12	-11.822	1.57E-12	7.82E-14
D07	SYBR	Unkn-12	T6H20ext	55-5	20.22	20.16	0.053	2.21E-12	-11.656	2.29E-12	6.84E-14
D08	SYBR	Unkn-12	T6H20ext	55-5	20.13	20.16	0.053	2.33E-12	-11.633	2.29E-12	6.84E-14
D09	SYBR	Unkn-12	T6H20ext	55-5	20.13	20.16	0.053	2.33E-12	-11.633	2.29E-12	6.84E-14
E07	SYBR	Unkn-13	T6H20ext	55-6	19.28	19.56	0.247	3.78E-12	-11.423	3.24E-12	4.71E-13
E08	SYBR	Unkn-13	T6H20ext	55-6	19.65	19.56	0.247	3.05E-12	-11.516	3.24E-12	4.71E-13
E09	SYBR	Unkn-13	T6H20ext	55-6	19.75	19.56	0.247	2.89E-12	-11.539	3.24E-12	4.71E-13
F07	SYBR	Unkn-14	T6H20ext	55-7	22.8	20.74	1.783	5.07E-13	-12.295	2.13E-12	1.41E-12
F08	SYBR	Unkn-14	T6H20ext	55-7	19.68	20.74	1.783	3.00E-12	-11.523	2.13E-12	1.41E-12
F09	SYBR	Unkn-14	T6H20ext	55-7	19.74	20.74	1.783	2.90E-12	-11.538	2.13E-12	1.41E-12
G07	SYBR	Unkn-15	T6H20ext	55-8	19.83	19.77	0.171	2.75E-12	-11.56	2.85E-12	2.84E-13
G08	SYBR	Unkn-15	T6H20ext	55-8	19.91	19.77	0.171	2.63E-12	-11.579	2.85E-12	2.84E-13
G09	SYBR	Unkn-15	T6H20ext	55-8	19.58	19.77	0.171	3.17E-12	-11.498	2.85E-12	2.84E-13
H07	SYBR	Unkn-16	T6H20ext	55-9	N/A	0	0	N/A	N/A	0.00E+00	0.00E+00
H08	SYBR	Unkn-16	T6H20ext	55-9	20.41	20.15	0.376	1.98E-12	-11.704	2.33E-12	4.95E-13
H09	SYBR	Unkn-16	T6H20ext	55-9	19.88	20.15	0.376	2.68E-12	-11.572	2.33E-12	4.95E-13
A10	SYBR	Unkn-17	T6H20ext	55-10	20.04	20.29	0.234	2.45E-12	-11.611	2.14E-12	2.89E-13
B10	SYBR	Unkn-17	T6H20ext	55-10	20.5	20.29	0.234	1.88E-12	-11.726	2.14E-12	2.89E-13
C10	SYBR	Unkn-17	T6H20ext	55-10	20.32	20.29	0.234	2.08E-12	-11.682	2.14E-12	2.89E-13
D10	SYBR	Unkn-18	T6H20ext	55-11	19.74	20.33	0.977	2.89E-12	-11.539	2.26E-12	1.02E-12
E10	SYBR	Unkn-18	T6H20ext	55-11	19.8	20.33	0.977	2.81E-12	-11.551	2.26E-12	1.02E-12
F10	SYBR	Unkn-18	T6H20ext	55-11	21.46	20.33	0.977	1.09E-12	-11.964	2.26E-12	1.02E-12
T6H20int
Well	Fluor	Contente	Target	Sample	Threshold cycle C(t)	C(t) Mean	C(t) Std Dev	Starting Quantity (SQ)	Log Starting Quantity	SQ Mean	SQ Std Dev.
H02	SYBR	NTC	T6H20int		N/A	0	0	N/A	N/A	0.00E+00	0.00E+00
H03	SYBR	NTC	T6H20int		N/A	0	0	N/A	N/A	0.00E+00	0.00E+00
A02	SYBR	Std	T6H20int		18.14	18.14	0	5.00E-12	-11.301	5.00E-12	0.00E+00
A03	SYBR	Std	T6H20int		18.32	18.32	0	5.00E-12	-11.301	5.00E-12	0.00E+00
B02	SYBR	Std	T6H20int		21.93	21.93	0	5.00E-13	-12.301	5.00E-13	0.00E+00
B03	SYBR	Std	T6H20int		22.39	22.39	0	5.00E-13	-12.301	5.00E-13	0.00E+00
C02	SYBR	Std	T6H20int		25.17	25.17	0	5.00E-14	-13.301	5.00E-14	0.00E+00
C03	SYBR	Std	T6H20int		25.37	25.37	0	5.00E-14	-13.301	5.00E-14	0.00E+00
D02	SYBR	Std	T6H20int		30.85	30.85	0	5.00E-15	-14.301	5.00E-15	0.00E+00
D03	SYBR	Std	T6H20int		29.8	29.8	0	5.00E-15	-14.301	5.00E-15	0.00E+00
E02	SYBR	Std	T6H20int		35.76	35.76	0	5.00E-16	-15.301	5.00E-16	0.00E+00
E03	SYBR	Std	T6H20int		34.36	34.36	0	5.00E-16	-15.301	5.00E-16	0.00E+00
F02	SYBR	Std	T6H20int		N/A	0	0	5.00E-17	-16.301	0.00E+00	0.00E+00
F03	SYBR	Std	T6H20int		N/A	0	0	5.00E-17	-16.301	0.00E+00	0.00E+00
G02	SYBR	Std	T6H20int		N/A	0	0	5.00E-18	-17.301	0.00E+00	0.00E+00
G03	SYBR	Std	T6H20int		N/A	0	0	5.00E-18	-17.301	0.00E+00	0.00E+00
B04	SYBR	Unkn-02	T6H20int	54-4	35.12	35.49	0.387	3.69E-16	-15.432	3.07E-16	6.39E-17
B05	SYBR	Unkn-02	T6H20int	54-4	35.89	35.49	0.387	2.42E-16	-15.617	3.07E-16	6.39E-17
B06	SYBR	Unkn-02	T6H20int	54-4	35.45	35.49	0.387	3.09E-16	-15.511	3.07E-16	6.39E-17
C04	SYBR	Unkn-03	T6H20int	54-5	35.2	35.47	0.385	3.55E-16	-15.45	3.09E-16	6.49E-17
C05	SYBR	Unkn-03	T6H20int	54-5	N/A	0	0	N/A	N/A	0.00E+00	0.00E+00
C06	SYBR	Unkn-03	T6H20int	54-5	35.74	35.47	0.385	2.63E-16	-15.58	3.09E-16	6.49E-17
D04	SYBR	Unkn-04	T6H20int	54-6	34.79	34.5	1.249	4.43E-16	-15.354	6.11E-16	4.34E-16
D05	SYBR	Unkn-04	T6H20int	54-6	33.14	34.5	1.249	1.10E-15	-14.957	6.11E-16	4.34E-16
D06	SYBR	Unkn-04	T6H20int	54-6	35.58	34.5	1.249	2.87E-16	-15.543	6.11E-16	4.34E-16
E04	SYBR	Unkn-05	T6H20int	54-7	32.81	32.6	0.202	1.32E-15	-14.879	1.49E-15	1.65E-16
E05	SYBR	Unkn-05	T6H20int	54-7	32.6	32.6	0.202	1.49E-15	-14.828	1.49E-15	1.65E-16
E06	SYBR	Unkn-05	T6H20int	54-7	32.4	32.6	0.202	1.65E-15	-14.782	1.49E-15	1.65E-16
F04	SYBR	Unkn-06	T6H20int	54-8	33.86	33.58	0.248	7.42E-16	-15.13	8.71E-16	1.15E-16
F05	SYBR	Unkn-06	T6H20int	54-8	33.38	33.58	0.248	9.62E-16	-15.017	8.71E-16	1.15E-16
F06	SYBR	Unkn-06	T6H20int	54-8	33.49	33.58	0.248	9.08E-16	-15.042	8.71E-16	1.15E-16
G04	SYBR	Unkn-07	T6H20int	54-9	N/A	0	0	N/A	N/A	0.00E+00	0.00E+00
G05	SYBR	Unkn-07	T6H20int	54-9	N/A	0	0	N/A	N/A	0.00E+00	0.00E+00
G06	SYBR	Unkn-07	T6H20int	54-9	N/A	0	0	N/A	N/A	0.00E+00	0.00E+00
H04	SYBR	Unkn-08	T6H20int	54-10	37.08	36.52	0.779	1.26E-16	-15.899	1.79E-16	7.44E-17
H05	SYBR	Unkn-08	T6H20int	54-10	35.97	36.52	0.779	2.31E-16	-15.636	1.79E-16	7.44E-17
H06	SYBR	Unkn-08	T6H20int	54-10	N/A	0	0	N/A	N/A	0.00E+00	0.00E+00
B07	SYBR	Unkn-10	T6H20int	55-2	30.72	31.51	0.694	4.17E-15	-14.38	2.85E-15	1.16E-15
B08	SYBR	Unkn-10	T6H20int	55-2	32.03	31.51	0.694	2.02E-15	-14.694	2.85E-15	1.16E-15
B09	SYBR	Unkn-10	T6H20int	55-2	31.77	31.51	0.694	2.35E-15	-14.63	2.85E-15	1.16E-15
C07	SYBR	Unkn-11	T6H20int	55-4	32.05	32.3	0.22	2.01E-15	-14.697	1.76E-15	2.19E-16
C08	SYBR	Unkn-11	T6H20int	55-4	32.37	32.3	0.22	1.68E-15	-14.775	1.76E-15	2.19E-16
C09	SYBR	Unkn-11	T6H20int	55-4	32.47	32.3	0.22	1.59E-15	-14.798	1.76E-15	2.19E-16
D07	SYBR	Unkn-12	T6H20int	55-5	34.82	34.42	0.39	4.37E-16	-15.359	5.53E-16	1.17E-16
D08	SYBR	Unkn-12	T6H20int	55-5	34.4	34.42	0.39	5.51E-16	-15.259	5.53E-16	1.17E-16
D09	SYBR	Unkn-12	T6H20int	55-5	34.04	34.42	0.39	6.72E-16	-15.173	5.53E-16	1.17E-16
E07	SYBR	Unkn-13	T6H20int	55-6	33.37	33.06	0.279	9.68E-16	-15.014	1.16E-15	1.72E-16
E08	SYBR	Unkn-13	T6H20int	55-6	32.98	33.06	0.279	1.20E-15	-14.921	1.16E-15	1.72E-16
E09	SYBR	Unkn-13	T6H20int	55-6	32.83	33.06	0.279	1.30E-15	-14.885	1.16E-15	1.72E-16
F07	SYBR	Unkn-14	T6H20int	55-7	34.42	34.89	0.641	5.43E-16	-15.265	4.37E-16	1.38E-16
F08	SYBR	Unkn-14	T6H20int	55-7	34.62	34.89	0.641	4.88E-16	-15.312	4.37E-16	1.38E-16
F09	SYBR	Unkn-14	T6H20int	55-7	35.62	34.89	0.641	2.81E-16	-15.551	4.37E-16	1.38E-16
G07	SYBR	Unkn-15	T6H20int	55-8	37.24	37.24	0	1.15E-16	-15.938	1.15E-16	0.00E+00
G08	SYBR	Unkn-15	T6H20int	55-8	N/A	0	0	N/A	N/A	0.00E+00	0.00E+00
G09	SYBR	Unkn-15	T6H20int	55-8	N/A	0	0	N/A	N/A	0.00E+00	0.00E+00
H07	SYBR	Unkn-16	T6H20int	55-9	34.33	33.73	0.55	5.60E-16	-15.252	8.04E-16	2.29E-16
H08	SYBR	Unkn-16	T6H20int	55-9	33.6	33.73	0.55	8.37E-16	-15.077	8.04E-16	2.29E-16
H09	SYBR	Unkn-16	T6H20int	55-9	33.25	33.73	0.55	1.01E-15	-14.994	8.04E-16	2.29E-16
A10	SYBR	Unkn-17	T6H20int	55-10	35.93	35.82	0.358	2.37E-16	-15.626	2.55E-16	5.21E-17
B10	SYBR	Unkn-17	T6H20int	55-10	36.1	35.82	0.358	2.15E-16	-15.667	2.55E-16	5.21E-17
C10	SYBR	Unkn-17	T6H20int	55-10	35.42	35.82	0.358	3.14E-16	-15.503	2.55E-16	5.21E-17
D10	SYBR	Unkn-18	T6H20int	55-11	N/A	0	0	N/A	N/A	0.00E+00	0.00E+00
E10	SYBR	Unkn-18	T6H20int	55-11	N/A	0	0	N/A	N/A	0.00E+00	0.00E+00
F10	SYBR	Unkn-18	T6H20int	55-11	N/A	0	0	N/A	N/A	0.00E+00	0.00E+00
