# Supplementary material for: De novo genetic variation revealed in somatic sectors of single Arabidopsis plants
Source: F1000Res. 2013 Jul 30;2:5. Originally published 2013 Jan 10. [Version 2] doi: 10.12688/f1000research.2-5.v2 (PMC3894806; doi:10.12688/f1000research.2-5.v2)
Supplement: Colx194E9, F1 #5, plant 54 raw data, T6H20 indel marker (2). — T6H20 indel marker initial data analysis of qPCR results (2). [file f1000research-2-1962-s0004.tgz › Final__s2.csv]

T6H20ext conversion of C(t) to copy number
Std	C(t)	Average C(t)	Copy number
5.00E-11	15.51	15.305	54376981.8868061
	15.1
5.00E-12	18.6	18.675	5437698.18868061
	18.75
5.00E-13	22.56	22.75	543769.818868061
	22.94
5.00E-14	25.68	25.76	54376.9818868061
	25.84
5.00E-15	31.1	31.23	5437.6981886806
	31.36
5.00E-16	34.93	35.065	543.7698188681
	35.2
5.00E-17	N/A	39.53	54.3769818868
	39.53
T6H20int conversion of C(t) to copy number
Std	C(t)	Average C(t)	Copy number
5.00E-12	18.14	18.23	5437698.18868061
	18.32
5.00E-13	21.93	22.16	543769.818868061
	22.39
5.00E-14	25.17	25.27	54376.9818868061
	25.37
5.00E-15	30.85	30.325	5437.6981886806
	29.8
5.00E-16	35.76	35.06	543.7698188681
	34.36
