# Supplementary material for: De novo genetic variation revealed in somatic sectors of single Arabidopsis plants
Source: F1000Res. 2013 Jul 30;2:5. Originally published 2013 Jan 10. [Version 2] doi: 10.12688/f1000research.2-5.v2 (PMC3894806; doi:10.12688/f1000research.2-5.v2)
Supplement: Colx194E9, F1 #5, plant 54 raw data, T6H20 indel marker (2). — T6H20 indel marker initial data analysis of qPCR results (2). [file f1000research-2-1962-s0004.tgz › Final__s1.csv]

F2 plants 54 and 55 are from Colx194E9 F1 #5
Sample	C(t)T6H20ext	Copy # T6H20ext	Average Copy # T6H20ext	Std Error T6H20ext	C(t)T6H20int	Copy # T6H20int	Average Copy # T6H20int	Std Error T6H20int	%int of average ext	average %int of average ext	std error %int of average ext	#Int/1000ext	SE #int/1000ext	SE #int/1000ext
54-4	20.28	2155780.08301104	1899845.81038322	119584.900431157	35.12	408.4769583808	339.1869753514	35.1108366662	0.0215005321	0.0178533949	0.0018480887	0.215005321	0.1785339492	0.0184808875
	20.72	1682015.27932278			35.89	268.06929413			0.0141100553			0.1411005528
	20.54	1861742.06881585			35.45	341.0146735434			0.0179495974			0.1794959737
54-5	20.74	1663148.75421872	1499356.71097912	76992.8945092421	35.2	390.9874675918	227.3264631915	101.5600412758	0.0260770145	0.0151615997	0.0067735743	0.2607701454	0.1516159974	0.0677357433
	20.95	1477383.54099535			N/A	0			0			0
	21.1	1357537.83772329			35.74	290.9919219827			0.0194077847			0.1940778468
54-6	20.59	1809974.29863939	1854862.57696491	71395.7817729823	34.79	489.2851788292	671.1374893462	235.7669388144	0.0263785137	0.0361825991	0.0127107497	0.2637851369	0.3618259906	0.1271074967
	20.4	2014704.72365191			33.14	1206.520054865			0.0650463312			0.6504633119
	20.66	1739908.70860345			35.58	317.6072343446			0.0171229523			0.171229523
54-7	20.17	2293760.58042665	2010192.48437396	145923.527095893	32.81	1445.2036245708	1624.9563449532	90.8493975716	0.071893793	0.0808358581	0.0045194377	0.7189379305	0.8083585814	0.0451943773
	20.39	2026099.76209576			32.6	1621.1247983657			0.0806452522			0.8064525218
	20.69	1710717.11059946			32.4	1808.5406119232			0.0899685292			0.8996852918
54-8	20.93	1494142.77169784	1520047.7464666	61430.1956402228	33.86	813.7518828194	956.0445053176	63.521284769	0.0535346264	0.0628956891	0.0041789006	0.5353462644	0.6289568913	0.0417890062
	20.75	1653794.99763342			33.38	1058.084532137			0.0696086379			0.6960863793
	21.03	1412205.47006853			33.49	996.2971009962			0.065543803			0.6554380304
54-9	20.28	2155780.08301104	2088773.69053074	35401.1801442691	N/A	0	0	0	0	0	0	0	0	0
	20.33	2095836.26492926			N/A	0			0			0
	20.4	2014704.72365191			N/A	0			0			0
54-10	20.47	1936713.85089919	1876399.06884147	29180.3886026536	37.08	139.8143550482	132.1353005083	64.2340083986	0.0074512057	0.0070419615	0.0034232594	0.0745120574	0.0704196153	0.0342325945
	20.53	1872271.9604658			35.97	256.5915464767			0.0136746788			0.1367467884
	20.58	1820211.39515942			N/A	0			0			0
55-2	20.96	1469074.55120082	1455646.20219636	57380.6224101644	30.72	4533.4363509707	3100.1079833476	626.3888238229	0.311438064	0.2129712549	0.0430316668	3.1143806401	2.1297125487	0.4303166682
	20.85	1563102.52692652			32.03	2214.2422115819			0.1521140376			1.5211403762
	21.13	1334761.52846174			31.77	2552.64538749			0.175361663			1.7536166299
55-4	20.84	1571943.33281579	1594064.11497539	39620.6630629867	32.05	2190.1504241467	1923.0715460244	118.2081187473	0.1373941238	0.1206395356	0.0074155185	1.3739412384	1.2063953563	0.0741551846
	20.72	1682015.27932278			32.37	1838.4636100754			0.1153318485			1.153318485
	20.89	1528233.73278759			32.47	1740.6006038513			0.1091926346			1.0919263457
55-5	20.22	2229980.06401878	2307390.64956158	33519.7668009462	34.82	481.3215294962	608.1344248119	64.0407594249	0.0208599931	0.026355937	0.0027754624	0.2085999307	0.2635593695	0.0277546238
	20.13	2346095.94233298			34.4	605.6337965439			0.0262475622			0.2624756223
	20.13	2346095.94233298			34.04	737.4479483957			0.0319602556			0.3196025556
55-6	19.28	3789191.40046177	3257188.29582702	234191.095513371	33.37	1063.8881128504	1270.080232273	93.6167953223	0.0326627759	0.0389931474	0.0028741598	0.3266277587	0.3899314737	0.0287415976
	19.65	3075515.85690026			32.98	1316.8733179806			0.0404297572			0.4042975715
	19.75	2906857.63011902			32.83	1429.4792659881			0.0438869091			0.4388690908
55-7	22.8	520415.704802576	2155876.74242893	708622.001291292	34.42	599.0442732237	482.2480420964	75.8721859411	0.0277865734	0.0223689988	0.0035193193	0.2778657339	0.2236899877	0.0351931928
	19.68	3023915.89530136			34.62	536.9663917081			0.0249071007			0.2490710072
	19.74	2923298.62718284			35.62	310.7334613574			0.0144133222			0.1441332221
55-8	19.83	2778615.12061981	2878003.79109948	142488.578746341	37.24	128.0979886375	42.6993295458	36.9787041113	0.0044509319	0.001483644	0.0012848734	0.0445093189	0.0148364396	0.0128487336
	19.91	2656030.31553387			N/A	0			0			0
	19.58	3199365.93714475			N/A	0			0			0
55-9	20.41	2003373.77232931	2352363.23343425		34.33	629.2732029274	901.1518777672	109.1930477622	0.0267506818	0.0383083643	0.0054287952	0.2675068178	0.3830836433	0.0542879524
	19.88	2701352.69453919			33.6	938.1177810517			0.0398798012			0.398798012
	N/A				33.25	1136.0646493225			0.04829461			0.4829461
55-10	20.04	2468258.01694024	2160056.17266847	142820.935170311	35.93	262.2676395283	282.6344966357	28.3272881336	0.0121417046	0.0130845901	0.0013114144	0.1214170459	0.1308459012	0.0131141442
	20.5	1904220.32298899			36.1	238.9789582538			0.0110635529			0.1106355294
	20.32	2107690.1780762			35.42	346.6568921251			0.0160485128			0.1604851284
55-11	19.74	2923298.62718284	2285804.06095516	510547.072467999	N/A	0	0	0	0	0	0	0	0	0
	19.8	2826029.2810946			N/A	0			0			0
	21.46	1108084.27458803			N/A	0			0			0
