# Supplementary material for: De novo genetic variation revealed in somatic sectors of single Arabidopsis plants
Source: F1000Res. 2013 Jul 30;2:5. Originally published 2013 Jan 10. [Version 2] doi: 10.12688/f1000research.2-5.v2 (PMC3894806; doi:10.12688/f1000research.2-5.v2)
Supplement: LC13, wt hybrid plants 9B-10B raw data, T14G11 indel marker. — T14G11 indel marker initial data analysis of qPCR results. [file f1000research-2-1962-s0005.tgz › Raw_data.csv]

MH_122210_T14G11ext
Well	Fluor	Content	Target	Sample	Threshold Cycle	Mean	Std. Dev.	Starting Quantity	Log SQ	SQ Mean	SQ Std Dev
A07	SYBR	Std-1	T14G11ext		18.09	17.9	0.27	5.00E-11	-10.301	5.00E-11	0.00E+00
A08	SYBR	Std-1	T14G11ext		17.71	17.9	0.27	5.00E-11	-10.301	5.00E-11	0.00E+00
B07	SYBR	Std-2	T14G11ext		22.63	22.5	0.176	5.00E-12	-11.301	5.00E-12	0.00E+00
B08	SYBR	Std-2	T14G11ext		22.38	22.5	0.176	5.00E-12	-11.301	5.00E-12	0.00E+00
E07	SYBR	Std-5	T14G11ext		28.97	28.91	0.083	5.00E-14	-13.301	5.00E-14	0.00E+00
E08	SYBR	Std-5	T14G11ext		28.85	28.91	0.083	5.00E-14	-13.301	5.00E-14	0.00E+00
F07	SYBR	Std-6	T14G11ext		31.57	31.89	0.459	5.00E-15	-14.301	5.00E-15	0.00E+00
F08	SYBR	Std-6	T14G11ext		32.21	31.89	0.459	5.00E-15	-14.301	5.00E-15	0.00E+00
G07	SYBR	Std-7	T14G11ext		32.44	32.85	0.59	5.00E-16	-15.301	5.00E-16	0.00E+00
G08	SYBR	Std-7	T14G11ext		33.27	32.85	0.59	5.00E-16	-15.301	5.00E-16	0.00E+00
H07	SYBR	Unkn	T14G11ext		32.28	32.28	0	2.03E-15	-14.693	2.03E-15	0.00E+00
H08	SYBR	Unkn	T14G11ext		32.71	32.71	0	1.47E-15	-14.834	1.47E-15	0.00E+00
A09	SYBR	Unkn-1	T14G11ext	9B1	23.79	23.51	0.252	1.23E-12	-11.91	1.53E-12	2.80E-13
A10	SYBR	Unkn-1	T14G11ext	9B1	23.45	23.51	0.252	1.59E-12	-11.8	1.53E-12	2.80E-13
A11	SYBR	Unkn-1	T14G11ext	9B1	23.29	23.51	0.252	1.78E-12	-11.749	1.53E-12	2.80E-13
B09	SYBR	Unkn-2	T14G11ext	9B2	23.12	22.84	0.279	2.03E-12	-11.692	2.55E-12	5.32E-13
B10	SYBR	Unkn-2	T14G11ext	9B2	22.84	22.84	0.279	2.51E-12	-11.6	2.55E-12	5.32E-13
B11	SYBR	Unkn-2	T14G11ext	9B2	22.56	22.84	0.279	3.09E-12	-11.509	2.55E-12	5.32E-13
C09	SYBR	Unkn-3	T14G11ext	9B3	22.03	21.82	0.183	4.63E-12	-11.334	5.46E-12	7.21E-13
C10	SYBR	Unkn-3	T14G11ext	9B3	21.71	21.82	0.183	5.88E-12	-11.231	5.46E-12	7.21E-13
C11	SYBR	Unkn-3	T14G11ext	9B3	21.71	21.82	0.183	5.88E-12	-11.231	5.46E-12	7.21E-13
D09	SYBR	Unkn-4	T14G11ext	9B4	22.2	22.05	0.145	4.06E-12	-11.392	4.58E-12	4.93E-13
D10	SYBR	Unkn-4	T14G11ext	9B4	22.02	22.05	0.145	4.65E-12	-11.333	4.58E-12	4.93E-13
D11	SYBR	Unkn-4	T14G11ext	9B4	21.92	22.05	0.145	5.04E-12	-11.298	4.58E-12	4.93E-13
E09	SYBR	Unkn-5	T14G11ext	9B5	22.33	22.72	0.58	3.67E-12	-11.435	2.92E-12	1.09E-12
E10	SYBR	Unkn-5	T14G11ext	9B5	22.43	22.72	0.58	3.41E-12	-11.467	2.92E-12	1.09E-12
E11	SYBR	Unkn-5	T14G11ext	9B5	23.38	22.72	0.58	1.66E-12	-11.779	2.92E-12	1.09E-12
F09	SYBR	Unkn-6	T14G11ext	10B1	21.5	21.43	0.059	6.88E-12	-11.163	7.24E-12	3.19E-13
F10	SYBR	Unkn-6	T14G11ext	10B1	21.4	21.43	0.059	7.44E-12	-11.129	7.24E-12	3.19E-13
F11	SYBR	Unkn-6	T14G11ext	10B1	21.4	21.43	0.059	7.42E-12	-11.13	7.24E-12	3.19E-13
G09	SYBR	Unkn-7	T14G11ext	10B2	21.47	21.38	0.107	7.05E-12	-11.152	7.55E-12	6.20E-13
G10	SYBR	Unkn-7	T14G11ext	10B2	21.41	21.38	0.107	7.36E-12	-11.133	7.55E-12	6.20E-13
G11	SYBR	Unkn-7	T14G11ext	10B2	21.26	21.38	0.107	8.24E-12	-11.084	7.55E-12	6.20E-13
H09	SYBR	Unkn-8	T14G11ext	10B3	22.61	22.87	0.469	2.99E-12	-11.525	2.55E-12	7.97E-13
H10	SYBR	Unkn-8	T14G11ext	10B3	22.59	22.87	0.469	3.04E-12	-11.518	2.55E-12	7.97E-13
H11	SYBR	Unkn-8	T14G11ext	10B3	23.41	22.87	0.469	1.63E-12	-11.787	2.55E-12	7.97E-13
A12	SYBR	Unkn-9	T14G11ext	10B4	22.14	22.27	0.165	4.24E-12	-11.373	3.86E-12	4.65E-13
B12	SYBR	Unkn-9	T14G11ext	10B4	22.46	22.27	0.165	3.34E-12	-11.476	3.86E-12	4.65E-13
C12	SYBR	Unkn-9	T14G11ext	10B4	22.22	22.27	0.165	4.01E-12	-11.397	3.86E-12	4.65E-13
MH_122210_T14G11int
Well	Fluor	Content	Target	Sample	Threshold Cycle	Mean	Std. Dev.	Starting Quantity	Log SQ	SQ Mean	SQ Std Dev
H01	SYBR	NTC	T14G11int		N/A	0	0	N/A	N/A	0.00E+00	0.00E+00
B01	SYBR	Std-02	T14G11int		25.78	25.75	0.049	5.00E-13	-12.301	5.00E-13	0.00E+00
B02	SYBR	Std-02	T14G11int		25.72	25.75	0.049	5.00E-13	-12.301	5.00E-13	0.00E+00
C01	SYBR	Std-03	T14G11int		28.14	27.91	0.333	5.00E-14	-13.301	5.00E-14	0.00E+00
C02	SYBR	Std-03	T14G11int		27.67	27.91	0.333	5.00E-14	-13.301	5.00E-14	0.00E+00
D01	SYBR	Std-04	T14G11int		31.65	31.95	0.426	5.00E-15	-14.301	5.00E-15	0.00E+00
D02	SYBR	Std-04	T14G11int		32.25	31.95	0.426	5.00E-15	-14.301	5.00E-15	0.00E+00
F01	SYBR	Std-06	T14G11int		35.18	35.18	0	5.00E-17	-16.301	5.00E-17	0.00E+00
G01	SYBR	Std-07	T14G11int		36.93	36.93	0	5.00E-18	-17.301	5.00E-18	0.00E+00
A03	SYBR	Unkn-01	T14G11int	9B1	37.8	38.15	0.429	4.18E-18	-17.379	3.11E-18	1.19E-18
A04	SYBR	Unkn-01	T14G11int	9B1	38.03	38.15	0.429	3.32E-18	-17.479	3.11E-18	1.19E-18
A05	SYBR	Unkn-01	T14G11int	9B1	38.63	38.15	0.429	1.82E-18	-17.74	3.11E-18	1.19E-18
B03	SYBR	Unkn-02	T14G11int	9B2	34	34.77	0.751	1.86E-16	-15.73	1.04E-16	7.44E-17
B04	SYBR	Unkn-02	T14G11int	9B2	34.8	34.77	0.751	8.33E-17	-16.079	1.04E-16	7.44E-17
B05	SYBR	Unkn-02	T14G11int	9B2	35.5	34.77	0.751	4.16E-17	-16.381	1.04E-16	7.44E-17
C03	SYBR	Unkn-03	T14G11int	9B3	36.01	38.19	1.898	2.50E-17	-16.602	8.98E-18	1.39E-17
C04	SYBR	Unkn-03	T14G11int	9B3	39.46	38.19	1.898	7.94E-19	-18.1	8.98E-18	1.39E-17
C05	SYBR	Unkn-03	T14G11int	9B3	39.1	38.19	1.898	1.14E-18	-17.942	8.98E-18	1.39E-17
D03	SYBR	Unkn-04	T14G11int	9B4	34.24	35.31	1.054	1.47E-16	-15.834	7.12E-17	6.72E-17
D04	SYBR	Unkn-04	T14G11int	9B4	36.34	35.31	1.054	1.79E-17	-16.747	7.12E-17	6.72E-17
D05	SYBR	Unkn-04	T14G11int	9B4	35.33	35.31	1.054	4.90E-17	-16.309	7.12E-17	6.72E-17
E03	SYBR	Unkn-05	T14G11int	9B5	36.37	36.81	0.688	1.74E-17	-16.759	1.29E-17	6.75E-18
E04	SYBR	Unkn-05	T14G11int	9B5	36.45	36.81	0.688	1.61E-17	-16.794	1.29E-17	6.75E-18
E05	SYBR	Unkn-05	T14G11int	9B5	37.6	36.81	0.688	5.10E-18	-17.292	1.29E-17	6.75E-18
F03	SYBR	Unkn-06	T14G11int	10B1	N/A	0	0	N/A	N/A	0.00E+00	0.00E+00
F04	SYBR	Unkn-06	T14G11int	10B1	35.22	35.57	0.502	5.51E-17	-16.259	4.11E-17	1.98E-17
F05	SYBR	Unkn-06	T14G11int	10B1	35.93	35.57	0.502	2.71E-17	-16.567	4.11E-17	1.98E-17
G03	SYBR	Unkn-07	T14G11int	10B2	N/A	0	0	N/A	N/A	0.00E+00	0.00E+00
G04	SYBR	Unkn-07	T14G11int	10B2	38.29	38.37	0.108	2.57E-18	-17.591	2.39E-18	2.56E-19
G05	SYBR	Unkn-07	T14G11int	10B2	38.44	38.37	0.108	2.20E-18	-17.657	2.39E-18	2.56E-19
H03	SYBR	Unkn-08	T14G11int	10B3	36.82	36.47	0.486	1.12E-17	-16.953	1.67E-17	7.78E-18
H04	SYBR	Unkn-08	T14G11int	10B3	N/A	0	0	N/A	N/A	0.00E+00	0.00E+00
H05	SYBR	Unkn-08	T14G11int	10B3	36.13	36.47	0.486	2.22E-17	-16.654	1.67E-17	7.78E-18
A06	SYBR	Unkn-09	T14G11int	10B4	39.02	38.25	2.156	1.23E-18	-17.909	1.07E-17	1.70E-17
B06	SYBR	Unkn-09	T14G11int	10B4	39.92	38.25	2.156	5.03E-19	-18.298	1.07E-17	1.70E-17
C06	SYBR	Unkn-09	T14G11int	10B4	35.82	38.25	2.156	3.02E-17	-16.52	1.07E-17	1.70E-17
D06	SYBR	Unkn-10	T14G11int	10B5	36.25	37.05	1.477	1.96E-17	-16.708	1.43E-17	1.11E-17
E06	SYBR	Unkn-10	T14G11int	10B5	38.76	37.05	1.477	1.61E-18	-17.794	1.43E-17	1.11E-17
F06	SYBR	Unkn-10	T14G11int	10B5	36.15	37.05	1.477	2.18E-17	-16.662	1.43E-17	1.11E-17
