# Supplementary material for: De novo genetic variation revealed in somatic sectors of single Arabidopsis plants
Source: F1000Res. 2013 Jul 30;2:5. Originally published 2013 Jan 10. [Version 2] doi: 10.12688/f1000research.2-5.v2 (PMC3894806; doi:10.12688/f1000research.2-5.v2)
Supplement: LC13, wt hybrid plants 9B-10B raw data, T14G11 indel marker. — T14G11 indel marker initial data analysis of qPCR results. [file f1000research-2-1962-s0005.tgz › Final__s2.csv]

T14G11ext conversion of C(t) to copy number
Std	C(t)	Average C(t)	Copy number
5.00E-11	18.09	17.9	50860967
	17.71
0	22.63	22.505	5086097
	22.38
0	28.97	28.91	50861
	28.85
0	31.57	31.89	5086
	32.21
0	32.44		509
	33.27
T14G11int conversion of C(t) to copy number
Std	C(t)	Average C(t)	Copy number
0	25.78	22.745	508609.67450424
	25.72
0	28.14	27.215	50860.967450424
	27.67
0	31.65	31.295	5086.0967450424
	32.25
0		35.62	508.6096745042
0	35.18		50.8609674504
0	36.93		5.086096745
