# Supplementary material for: De novo genetic variation revealed in somatic sectors of single Arabidopsis plants
Source: F1000Res. 2013 Jul 30;2:5. Originally published 2013 Jan 10. [Version 2] doi: 10.12688/f1000research.2-5.v2 (PMC3894806; doi:10.12688/f1000research.2-5.v2)
Supplement: LC13, wt hybrid plants 9B-10B raw data, T14G11 indel marker. — T14G11 indel marker initial data analysis of qPCR results. [file f1000research-2-1962-s0005.tgz › Final__s1.csv]

Plants 9B and 10B are derived from LandsbergxColumbia hybrid F1#13 (LC13)
Sample	C(t)T14G11ext	Copy # T14G11ext	Average Copy # T14G11ext	Std Error T14G11ext	C(t)T14G11int	Copy # T14G11int	Average Copy # T14G11int	Std Error T14G11int	%int of average ext	average %int of average ext	std error %int of average ext	#Int/1000ext	Average #int/1000ext	SE #int/1000ext
9B1	23.79	1340426.23735	1630126	134024.12	37.8	142	119	13.05	0.009	0.007	0.001	0.087	0.073	0.008
	23.45	1680608.0306761			38.03	125			0.008			0.077
	23.29	1869344.15660678			38.63	91			0.006			0.056
9B2	23.12	2093153.22889458	2550930	236538.94	34	1099	768	154.14	0.043	0.030	0.006	0.431	0.301	0.060
	22.84	2521685.81220632			34.8	714			0.028			0.280
	22.56	3037952.142109			35.5	490			0.019			0.192
9B3	22.03	4322092.4609888	5005607	295970.28	36.01	372	167	88.94	0.007	0.003	0.002	0.074	0.033	0.018
	21.71	5347363.58158148			39.46	58			0.001			0.012
	21.71	5347363.58158148			39.1	70			0.001			0.014
9B4	22.2	3859955.48473558	4287034	199491.30	34.24	966	605	166.24	0.023	0.014	0.004	0.225	0.141	0.039
	22.02	4350938.85678287			36.34	311			0.007			0.073
	21.92	4650206.61040955			35.33	537			0.013			0.125
9B5	22.33	3540187.35525447	2871086	484166.90	36.37	306	253	41.14	0.011	0.009	0.001	0.107	0.088	0.014
	22.43	3312355.77571712			36.45	294			0.010			0.102
	23.38	1760714.42672088			37.6	158			0.006			0.055
10B1	21.5	6149038.02545356	6431002	122093.77	N/A	0	319	145.50	0.000	0.005	0.002	0.000	0.050	0.023
	21.4	6571983.24656919			35.22	570			0.009			0.089
	21.4	6571983.24656919			35.93	388			0.006			0.060
10B2	21.47	6272980.81621495	6671605	243149.34	N/A	0	70	30.28	0.000	0.001	0.000	0.000	0.010	0.005
	21.41	6528411.49432843			38.29	109			0.002			0.016
	21.26	7213423.39703755			38.44	100			0.002			0.015
10B3	22.61	2938571.71169918	2547475	355877.28	36.82	240	196	89.25	0.009	0.008	0.004	0.094	0.077	0.035
	22.59	2977927.68520021			N/A	0			0.000			0.000
	23.41	1725925.8842121			36.13	349			0.014			0.137
10B4	22.14	4017129.73344447	3690994	199213.26	39.02	73	177	102.10	0.002	0.005	0.003	0.020	0.048	0.028
	22.46	3246909.59775722			39.92	45			0.001			0.012
	22.22	3808942.7262568			35.82	412			0.011			0.112
10B5	-				36.25	327	252	72.73
	-				38.76	85
	-				36.15	345
