# Supplementary material for: De novo genetic variation revealed in somatic sectors of single Arabidopsis plants
Source: F1000Res. 2013 Jul 30;2:5. Originally published 2013 Jan 10. [Version 2] doi: 10.12688/f1000research.2-5.v2 (PMC3894806; doi:10.12688/f1000research.2-5.v2)
Supplement: LC13, wt hybrid plants 9B-10B raw data, F15H11 indel marker. — F15H11 indel marker initial data analysis of qPCR results. [file f1000research-2-1962-s0006.tgz › Raw_data.csv]

F15H11ext
Well	Fluor	Content	Target	Sample	Threshold Cycle	Mean	Std. Dev.	Starting Quantity	Log SQ	SQ Mean	SQ Std Dev
H04	SYBR	NTC	F15H11ext		36.74	36.74	0	N/A	N/A	N/A	0.00E+00
H05	SYBR	NTC	F15H11ext		37.31	37.31	0	N/A	N/A	N/A	0.00E+00
A04	SYBR	Std-1	F15H11ext		N/A	0	0	5.00E-11	-10.301	0.00E+00	0.00E+00
A05	SYBR	Std-1	F15H11ext		N/A	0	0	5.00E-11	-10.301	0.00E+00	0.00E+00
B04	SYBR	Std-2	F15H11ext		19.07	19.31	0.338	5.00E-12	-11.301	5.00E-12	0.00E+00
B05	SYBR	Std-2	F15H11ext		19.55	19.31	0.338	5.00E-12	-11.301	5.00E-12	0.00E+00
C04	SYBR	Std-3	F15H11ext		21.34	22.15	1.146	5.00E-13	-12.301	5.00E-13	0.00E+00
C05	SYBR	Std-3	F15H11ext		22.96	22.15	1.146	5.00E-13	-12.301	5.00E-13	0.00E+00
D04	SYBR	Std-4	F15H11ext		26.16	26.2	0.047	5.00E-14	-13.301	5.00E-14	0.00E+00
D05	SYBR	Std-4	F15H11ext		26.23	26.2	0.047	5.00E-14	-13.301	5.00E-14	0.00E+00
E04	SYBR	Std-5	F15H11ext		29.37	29.87	0.701	5.00E-15	-14.301	5.00E-15	0.00E+00
E05	SYBR	Std-5	F15H11ext		30.36	29.87	0.701	5.00E-15	-14.301	5.00E-15	0.00E+00
F04	SYBR	Std-6	F15H11ext		32.84	33.07	0.323	5.00E-16	-15.301	5.00E-16	0.00E+00
F05	SYBR	Std-6	F15H11ext		33.29	33.07	0.323	5.00E-16	-15.301	5.00E-16	0.00E+00
G04	SYBR	Std-7	F15H11ext		36.33	36.01	0.442	5.00E-17	-16.301	5.00E-17	0.00E+00
G05	SYBR	Std-7	F15H11ext		35.7	36.01	0.442	5.00E-17	-16.301	5.00E-17	0.00E+00
A06	SYBR	Unkn-1	F15H11ext	9B-1	25.69	25.6	0.127	6.39E-14	-13.194	6.79E-14	5.95E-15
A07	SYBR	Unkn-1	F15H11ext	9B-1	25.46	25.6	0.127	7.48E-14	-13.126	6.79E-14	5.95E-15
A08	SYBR	Unkn-1	F15H11ext	9B-1	25.66	25.6	0.127	6.51E-14	-13.186	6.79E-14	5.95E-15
B06	SYBR	Unkn-2	F15H11ext	9B-2	25.33	25.25	0.081	8.15E-14	-13.089	8.59E-14	4.70E-15
B07	SYBR	Unkn-2	F15H11ext	9B-2	25.17	25.25	0.081	9.08E-14	-13.042	8.59E-14	4.70E-15
B08	SYBR	Unkn-2	F15H11ext	9B-2	25.26	25.25	0.081	8.53E-14	-13.069	8.59E-14	4.70E-15
C06	SYBR	Unkn-3	F15H11ext	9B-3	23.94	24.16	0.234	2.07E-13	-12.684	1.81E-13	2.78E-14
C07	SYBR	Unkn-3	F15H11ext	9B-3	24.4	24.16	0.234	1.52E-13	-12.819	1.81E-13	2.78E-14
C08	SYBR	Unkn-3	F15H11ext	9B-3	24.12	24.16	0.234	1.83E-13	-12.738	1.81E-13	2.78E-14
D06	SYBR	Unkn-4	F15H11ext	9B-4	24.84	25.01	0.305	1.13E-13	-12.946	1.02E-13	1.96E-14
D07	SYBR	Unkn-4	F15H11ext	9B-4	25.36	25.01	0.305	7.95E-14	-13.099	1.02E-13	1.96E-14
D08	SYBR	Unkn-4	F15H11ext	9B-4	24.83	25.01	0.305	1.14E-13	-12.945	1.02E-13	1.96E-14
E06	SYBR	Unkn-5	F15H11ext	9B-5	25.24	25.28	0.077	8.65E-14	-13.063	8.40E-14	4.28E-15
E07	SYBR	Unkn-5	F15H11ext	9B-5	25.37	25.28	0.077	7.91E-14	-13.102	8.40E-14	4.28E-15
E08	SYBR	Unkn-5	F15H11ext	9B-5	25.24	25.28	0.077	8.65E-14	-13.063	8.40E-14	4.28E-15
F06	SYBR	Unkn-6	F15H11ext	10B-1	24.09	24.11	0.019	1.87E-13	-12.728	1.85E-13	2.34E-15
F07	SYBR	Unkn-6	F15H11ext	10B-1	24.1	24.11	0.019	1.85E-13	-12.732	1.85E-13	2.34E-15
F08	SYBR	Unkn-6	F15H11ext	10B-1	24.13	24.11	0.019	1.82E-13	-12.739	1.85E-13	2.34E-15
G06	SYBR	Unkn-7	F15H11ext	10B-2	23.78	23.82	0.241	2.30E-13	-12.638	2.27E-13	3.60E-14
G07	SYBR	Unkn-7	F15H11ext	10B-2	24.07	23.82	0.241	1.89E-13	-12.723	2.27E-13	3.60E-14
G08	SYBR	Unkn-7	F15H11ext	10B-2	23.6	23.82	0.241	2.61E-13	-12.583	2.27E-13	3.60E-14
H06	SYBR	Unkn-8	F15H11ext	10B-3	25.59	25.63	0.052	6.83E-14	-13.166	6.63E-14	2.30E-15
H07	SYBR	Unkn-8	F15H11ext	10B-3	25.69	25.63	0.052	6.38E-14	-13.195	6.63E-14	2.30E-15
H08	SYBR	Unkn-8	F15H11ext	10B-3	25.62	25.63	0.052	6.69E-14	-13.175	6.63E-14	2.30E-15
F15H11int
Well	Fluor	Content	Target	Sample	Threshold Cycle	Mean	Std. Dev.	Starting Quantity	Log SQ	SQ Mean	SQ Std Dev
H04	SYBR	NTC	F15H11int		37.98	37.98	0	N/A	N/A	N/A	0.00E+00
A04	SYBR	Std-1	F15H11int		16.29	16.91	0.878	5.00E-12	-11.301	5.00E-12	0.00E+00
A05	SYBR	Std-1	F15H11int		17.53	16.91	0.878	5.00E-12	-11.301	5.00E-12	0.00E+00
B04	SYBR	Std-2	F15H11int		17.6	18.14	0.77	5.00E-13	-12.301	5.00E-13	0.00E+00
B05	SYBR	Std-2	F15H11int		18.69	18.14	0.77	5.00E-13	-12.301	5.00E-13	0.00E+00
C05	SYBR	Std-3	F15H11int		23.49	22.84	0.917	5.00E-14	-13.301	5.00E-14	0.00E+00
C04	SYBR	Std-3	F15H11int		22.19	22.84	0.917	5.00E-14	-13.301	5.00E-14	0.00E+00
D04	SYBR	Std-4	F15H11int		26.53	26.16	0.528	5.00E-15	-14.301	5.00E-15	0.00E+00
D05	SYBR	Std-4	F15H11int		25.79	26.16	0.528	5.00E-15	-14.301	5.00E-15	0.00E+00
E05	SYBR	Std-5	F15H11int		30.35	29.9	0.626	5.00E-16	-15.301	5.00E-16	0.00E+00
E04	SYBR	Std-5	F15H11int		29.46	29.9	0.626	5.00E-16	-15.301	5.00E-16	0.00E+00
F05	SYBR	Std-6	F15H11int		37.01	36.45	0.792	5.00E-17	-16.301	5.00E-17	0.00E+00
F04	SYBR	Std-6	F15H11int		35.89	36.45	0.792	5.00E-17	-16.301	5.00E-17	0.00E+00
G04	SYBR	Std-7	F15H11int		36	36	0	5.00E-18	-17.301	5.00E-18	0.00E+00
G05	SYBR	Std-7	F15H11int		N/A	0	0	5.00E-18	-17.301	0.00E+00	0.00E+00
A07	SYBR	Unkn-1	F15H11int	9B-1	39.96	35.96	6.779	1.37E-18	-17.863	7.13E-16	1.23E-15
A06	SYBR	Unkn-1	F15H11int	9B-1	39.78	35.96	6.779	1.54E-18	-17.813	7.13E-16	1.23E-15
A08	SYBR	Unkn-1	F15H11int	9B-1	28.13	35.96	6.779	2.14E-15	-14.67	7.13E-16	1.23E-15
B07	SYBR	Unkn-2	F15H11int	9B-2	N/A	0	0	N/A	N/A	0.00E+00	0.00E+00
B08	SYBR	Unkn-2	F15H11int	9B-2	N/A	0	0	N/A	N/A	0.00E+00	0.00E+00
B06	SYBR	Unkn-2	F15H11int	9B-2	N/A	0	0	N/A	N/A	0.00E+00	0.00E+00
C07	SYBR	Unkn-3	F15H11int	9B-3	N/A	0	0	N/A	N/A	0.00E+00	0.00E+00
C06	SYBR	Unkn-3	F15H11int	9B-3	N/A	0	0	N/A	N/A	0.00E+00	0.00E+00
C08	SYBR	Unkn-3	F15H11int	9B-3	N/A	0	0	N/A	N/A	0.00E+00	0.00E+00
D06	SYBR	Unkn-4	F15H11int	9B-4	33.88	35.68	1.968	5.99E-17	-16.223	2.96E-17	2.78E-17
D07	SYBR	Unkn-4	F15H11int	9B-4	37.79	35.68	1.968	5.30E-18	-17.275	2.96E-17	2.78E-17
D08	SYBR	Unkn-4	F15H11int	9B-4	35.38	35.68	1.968	2.37E-17	-16.625	2.96E-17	2.78E-17
E06	SYBR	Unkn-5	F15H11int	9B-5	N/A	0	0	N/A	N/A	0.00E+00	0.00E+00
E07	SYBR	Unkn-5	F15H11int	9B-5	N/A	0	0	N/A	N/A	0.00E+00	0.00E+00
E08	SYBR	Unkn-5	F15H11int	9B-5	N/A	0	0	N/A	N/A	0.00E+00	0.00E+00
F08	SYBR	Unkn-6	F15H11int	10B-1	39.03	38.97	0.586	2.45E-18	-17.611	2.66E-18	9.80E-19
F07	SYBR	Unkn-6	F15H11int	10B-1	39.52	38.97	0.586	1.81E-18	-17.743	2.66E-18	9.80E-19
F06	SYBR	Unkn-6	F15H11int	10B-1	38.35	38.97	0.586	3.73E-18	-17.428	2.66E-18	9.80E-19
G07	SYBR	Unkn-7	F15H11int	10B-2	N/A	0	0	N/A	N/A	0.00E+00	0.00E+00
G06	SYBR	Unkn-7	F15H11int	10B-2	N/A	0	0	N/A	N/A	0.00E+00	0.00E+00
G08	SYBR	Unkn-7	F15H11int	10B-2	N/A	0	0	N/A	N/A	0.00E+00	0.00E+00
H08	SYBR	Unkn-8	F15H11int	10B-3	N/A	0	0	N/A	N/A	0.00E+00	0.00E+00
H06	SYBR	Unkn-8	F15H11int	10B-3	36.08	36.37	0.415	1.53E-17	-16.814	1.30E-17	3.31E-18
H07	SYBR	Unkn-8	F15H11int	10B-3	36.66	36.37	0.415	1.07E-17	-16.973	1.30E-17	3.31E-18
B09	SYBR	Unkn-9	F15H11int	10B-4	N/A	0	0	N/A	N/A	0.00E+00	0.00E+00
C09	SYBR	Unkn-9	F15H11int	10B-4	N/A	0	0	N/A	N/A	0.00E+00	0.00E+00
A09	SYBR	Unkn-9	F15H11int	10B-4	N/A	0	0	N/A	N/A	0.00E+00	0.00E+00
	50pg	5pg	0.5pg	50fg	5fg	0.5fg	50ag	5ag
[Std]	5E-011	0	0	0	0	0	0	0
Copy #	65081723	6508172	650817	65082	6508	651	65	7
F15H11int
Well	Fluor	Content	Target	Sample	Threshold Cycle	Mean	Std. Dev.	Starting Quantity	Log SQ	SQ Mean	SQ Std Dev
H01	SYBR	NTC	F15H11int		N/A	0	0	N/A	N/A	0.00E+00	0.00E+00
H02	SYBR	NTC	F15H11int		N/A	0	0	N/A	N/A	0.00E+00	0.00E+00
A01	SYBR	Std-1	F15H11int		17.55	17.5	0.078	1.00E+06	6	1.00E+06	0.00E+00
A02	SYBR	Std-1	F15H11int		17.44	17.5	0.078	1.00E+06	6	1.00E+06	0.00E+00
B01	SYBR	Std-2	F15H11int		21.46	21.58	0.177	1.00E+05	5	1.00E+05	0.00E+00
B02	SYBR	Std-2	F15H11int		21.71	21.58	0.177	1.00E+05	5	1.00E+05	0.00E+00
C01	SYBR	Std-3	F15H11int		26.12	25.74	0.549	1.00E+04	4	1.00E+04	0.00E+00
C02	SYBR	Std-3	F15H11int		25.35	25.74	0.549	1.00E+04	4	1.00E+04	0.00E+00
D01	SYBR	Std-4	F15H11int		28.99	29.12	0.175	1.00E+03	3	1.00E+03	0.00E+00
D02	SYBR	Std-4	F15H11int		29.24	29.12	0.175	1.00E+03	3	1.00E+03	0.00E+00
E01	SYBR	Std-5	F15H11int		32.42	32.37	0.072	1.00E+02	2	1.00E+02	0.00E+00
E02	SYBR	Std-5	F15H11int		32.32	32.37	0.072	1.00E+02	2	1.00E+02	0.00E+00
F01	SYBR	Std-6	F15H11int		37.04	36.62	0.59	1.00E+01	1	1.00E+01	0.00E+00
F02	SYBR	Std-6	F15H11int		36.2	36.62	0.59	1.00E+01	1	1.00E+01	0.00E+00
G01	SYBR	Std-7	F15H11int		38.57	38.57	0	1.00E+00	0	1.00E+00	0.00E+00
A03	SYBR	Unkn-1	F15H11int	9B-1	36.05	35.9	0.208	1.06E+01	1.024	1.16E+01	1.53E+00
A04	SYBR	Unkn-1	F15H11int	9B-1	35.76	35.9	0.208	1.27E+01	1.104	1.16E+01	1.53E+00
A05	SYBR	Unkn-1	F15H11int	9B-1	N/A	0	0	N/A	N/A	0.00E+00	0.00E+00
B03	SYBR	Unkn-2	F15H11int	9B-2	33.83	34.15	0.393	4.32E+01	1.635	3.58E+01	8.42E+00
B04	SYBR	Unkn-2	F15H11int	9B-2	34.05	34.15	0.393	3.76E+01	1.575	3.58E+01	8.42E+00
B05	SYBR	Unkn-2	F15H11int	9B-2	34.59	34.15	0.393	2.66E+01	1.425	3.58E+01	8.42E+00
C03	SYBR	Unkn-3	F15H11int	9B-3	36.51	37.31	0.731	7.88E+00	0.896	5.12E+00	2.45E+00
C04	SYBR	Unkn-3	F15H11int	9B-3	37.46	37.31	0.731	4.33E+00	0.636	5.12E+00	2.45E+00
C05	SYBR	Unkn-3	F15H11int	9B-3	37.95	37.31	0.731	3.17E+00	0.5	5.12E+00	2.45E+00
D03	SYBR	Unkn-4	F15H11int	9B-4	37.22	37.31	1.039	5.02E+00	0.701	5.44E+00	3.28E+00
D04	SYBR	Unkn-4	F15H11int	9B-4	36.32	37.31	1.039	8.91E+00	0.95	5.44E+00	3.28E+00
D05	SYBR	Unkn-4	F15H11int	9B-4	38.39	37.31	1.039	2.40E+00	0.38	5.44E+00	3.28E+00
E03	SYBR	Unkn-5	F15H11int	9B-5	38.02	37.78	0.422	3.03E+00	0.481	3.61E+00	1.03E+00
E04	SYBR	Unkn-5	F15H11int	9B-5	38.03	37.78	0.422	3.01E+00	0.478	3.61E+00	1.03E+00
E05	SYBR	Unkn-5	F15H11int	9B-5	37.3	37.78	0.422	4.79E+00	0.68	3.61E+00	1.03E+00
F03	SYBR	Unkn-6	F15H11int	10B-1	39.99	38.03	1.7	8.69E-01	-0.061	4.03E+00	2.76E+00
F04	SYBR	Unkn-6	F15H11int	10B-1	37.15	38.03	1.7	5.27E+00	0.722	4.03E+00	2.76E+00
F05	SYBR	Unkn-6	F15H11int	10B-1	36.95	38.03	1.7	5.96E+00	0.775	4.03E+00	2.76E+00
G03	SYBR	Unkn-7	F15H11int	10B-2	38.07	38.07	0	2.93E+00	0.467	2.93E+00	0.00E+00
G04	SYBR	Unkn-7	F15H11int	10B-2	N/A	0	0	N/A	N/A	0.00E+00	0.00E+00
G05	SYBR	Unkn-7	F15H11int	10B-2	N/A	0	0	N/A	N/A	0.00E+00	0.00E+00
H03	SYBR	Unkn-8	F15H11int	10B-3	34.18	35.96	2.522	3.45E+01	1.538	1.91E+01	2.19E+01
H04	SYBR	Unkn-8	F15H11int	10B-3	37.75	35.96	2.522	3.60E+00	0.556	1.91E+01	2.19E+01
H05	SYBR	Unkn-8	F15H11int	10B-3	N/A	0	0	N/A	N/A	0.00E+00	0.00E+00
A06	SYBR	Unkn-9	F15H11int	10B-4	N/A	0	0	N/A	N/A	0.00E+00	0.00E+00
B06	SYBR	Unkn-9	F15H11int	10B-4	N/A	0	0	N/A	N/A	0.00E+00	0.00E+00
C06	SYBR	Unkn-9	F15H11int	10B-4	N/A	0	0	N/A	N/A	0.00E+00	0.00E+00
