# Supplementary material for: De novo genetic variation revealed in somatic sectors of single Arabidopsis plants
Source: F1000Res. 2013 Jul 30;2:5. Originally published 2013 Jan 10. [Version 2] doi: 10.12688/f1000research.2-5.v2 (PMC3894806; doi:10.12688/f1000research.2-5.v2)
Supplement: LC13, wt hybrid plants 9B-10B raw data, F15H11 indel marker. — F15H11 indel marker initial data analysis of qPCR results. [file f1000research-2-1962-s0006.tgz › Final__s2.csv]

F15H11ext conversion of C(t) to copy number
[Std]	C(t)	Mean	Copy number
5.00E-12	19.07	19.31	6508172
	19.55
5.00E-13	21.34	22.15	650817
	22.96
5.00E-14	26.16	26.195	65082
	26.23
5.00E-15	29.37	29.865	6508
	30.36
5.00E-16	32.84	33.065	651
	33.29
5.00E-17	36.33	36.015	65
	35.7
F15H11int conversion of C(t) to copy number
[Std]	C(t)	Mean	Copy number
5.00E-12	16.29	16.91
	17.53
5.00E-13	17.6	18.145	650817
	18.69
5.00E-14	23.49	22.84	65082
	22.19
5.00E-15	26.53	26.16	6508
	25.79
5.00E-16	30.35	29.905	651
	29.46
5.00E-17	37.01	36.45	65
	35.89
5.00E-18	36	36
