# Supplementary material for: De novo genetic variation revealed in somatic sectors of single Arabidopsis plants
Source: F1000Res. 2013 Jul 30;2:5. Originally published 2013 Jan 10. [Version 2] doi: 10.12688/f1000research.2-5.v2 (PMC3894806; doi:10.12688/f1000research.2-5.v2)
Supplement: LC13, wt hybrid plants 9B-10B raw data, MGI19 indel marker. — MGI19 indel marker initial data analysis of qPCR results. [file f1000research-2-1962-s0007.tgz › Raw_data.csv]

MGI19ext
Well	Fluor	Content	Target	Sample	Threshold Cycle	Mean	Std. Dev.	Starting Quantity	Log SQ	SQ Mean	SQ Std Dev
H08	SYBR	NTC	MGI19ext		39.54	39.54	0	N/A	N/A	N/A	0.00E+00
H07	SYBR	NTC	MGI19ext		N/A	0	0	N/A	N/A	0.00E+00	0.00E+00
A07	SYBR	Std-01	MGI19ext		12.66	12.52	0.201	5.00E-11	-10.301	5.00E-11	0.00E+00
A08	SYBR	Std-01	MGI19ext		12.38	12.52	0.201	5.00E-11	-10.301	5.00E-11	0.00E+00
B07	SYBR	Std-02	MGI19ext		18.62	18.41	0.293	5.00E-12	-11.301	5.00E-12	0.00E+00
B08	SYBR	Std-02	MGI19ext		18.21	18.41	0.293	5.00E-12	-11.301	5.00E-12	0.00E+00
C07	SYBR	Std-03	MGI19ext		23.36	22.93	0.606	5.00E-13	-12.301	5.00E-13	0.00E+00
C08	SYBR	Std-03	MGI19ext		22.5	22.93	0.606	5.00E-13	-12.301	5.00E-13	0.00E+00
D07	SYBR	Std-04	MGI19ext		28.99	28.63	0.517	5.00E-14	-13.301	5.00E-14	0.00E+00
D08	SYBR	Std-04	MGI19ext		28.26	28.63	0.517	5.00E-14	-13.301	5.00E-14	0.00E+00
F07	SYBR	Std-06	MGI19ext		37.45	36.98	0.667	5.00E-16	-15.301	5.00E-16	0.00E+00
F08	SYBR	Std-06	MGI19ext		36.51	36.98	0.667	5.00E-16	-15.301	5.00E-16	0.00E+00
A10	SYBR	Unkn-01	MGI19ext	9B1	23.96	24.31	0.521	3.06E-13	-12.514	2.64E-13	6.01E-14
A09	SYBR	Unkn-01	MGI19ext	9B1	24.91	24.31	0.521	1.96E-13	-12.709	2.64E-13	6.01E-14
A11	SYBR	Unkn-01	MGI19ext	9B1	24.06	24.31	0.521	2.92E-13	-12.535	2.64E-13	6.01E-14
B10	SYBR	Unkn-02	MGI19ext	9B2	23.44	23.57	0.258	3.91E-13	-12.408	3.69E-13	4.34E-14
B11	SYBR	Unkn-02	MGI19ext	9B2	23.4	23.57	0.258	3.98E-13	-12.401	3.69E-13	4.34E-14
B09	SYBR	Unkn-02	MGI19ext	9B2	23.87	23.57	0.258	3.20E-13	-12.496	3.69E-13	4.34E-14
C11	SYBR	Unkn-03	MGI19ext	9B3	22.2	22.38	0.282	7.01E-13	-12.154	6.50E-13	8.29E-14
C10	SYBR	Unkn-03	MGI19ext	9B3	22.22	22.38	0.282	6.94E-13	-12.159	6.50E-13	8.29E-14
C09	SYBR	Unkn-03	MGI19ext	9B3	22.7	22.38	0.282	5.54E-13	-12.256	6.50E-13	8.29E-14
D11	SYBR	Unkn-04	MGI19ext	9B4	22.79	22.99	0.203	5.31E-13	-12.275	4.85E-13	4.63E-14
D10	SYBR	Unkn-04	MGI19ext	9B4	22.98	22.99	0.203	4.85E-13	-12.315	4.85E-13	4.63E-14
D09	SYBR	Unkn-04	MGI19ext	9B4	23.2	22.99	0.203	4.39E-13	-12.358	4.85E-13	4.63E-14
E11	SYBR	Unkn-05	MGI19ext	9B5	23.38	23.33	0.132	4.01E-13	-12.396	4.12E-13	2.61E-14
E09	SYBR	Unkn-05	MGI19ext	9B5	23.43	23.33	0.132	3.93E-13	-12.406	4.12E-13	2.61E-14
E10	SYBR	Unkn-05	MGI19ext	9B5	23.18	23.33	0.132	4.42E-13	-12.355	4.12E-13	2.61E-14
F11	SYBR	Unkn-06	MGI19ext	10B1	21.96	22.03	0.342	7.87E-13	-12.104	7.66E-13	1.20E-13
F10	SYBR	Unkn-06	MGI19ext	10B1	21.74	22.03	0.342	8.73E-13	-12.059	7.66E-13	1.20E-13
F09	SYBR	Unkn-06	MGI19ext	10B1	22.41	22.03	0.342	6.36E-13	-12.196	7.66E-13	1.20E-13
G11	SYBR	Unkn-07	MGI19ext	10B2	21.83	21.81	0.244	8.37E-13	-12.077	8.46E-13	9.77E-14
G09	SYBR	Unkn-07	MGI19ext	10B2	22.05	21.81	0.244	7.53E-13	-12.123	8.46E-13	9.77E-14
G10	SYBR	Unkn-07	MGI19ext	10B2	21.56	21.81	0.244	9.48E-13	-12.023	8.46E-13	9.77E-14
H10	SYBR	Unkn-08	MGI19ext	10B3	23.21	23.31	0.178	4.36E-13	-12.36	4.17E-13	3.41E-14
H11	SYBR	Unkn-08	MGI19ext	10B3	23.2	23.31	0.178	4.38E-13	-12.359	4.17E-13	3.41E-14
H09	SYBR	Unkn-08	MGI19ext	10B3	23.51	23.31	0.178	3.78E-13	-12.423	4.17E-13	3.41E-14
C12	SYBR	Unkn-09	MGI19ext	10B4	22.45	22.7	0.237	6.25E-13	-12.204	5.58E-13	6.29E-14
B12	SYBR	Unkn-09	MGI19ext	10B4	22.92	22.7	0.237	5.00E-13	-12.301	5.58E-13	6.29E-14
A12	SYBR	Unkn-09	MGI19ext	10B4	22.72	22.7	0.237	5.49E-13	-12.261	5.58E-13	6.29E-14
F12	SYBR	Unkn-10	MGI19ext	10B5	22.48	22.45	0.027	6.15E-13	-12.211	6.24E-13	7.92E-15
E12	SYBR	Unkn-10	MGI19ext	10B5	22.44	22.45	0.027	6.26E-13	-12.204	6.24E-13	7.92E-15
D12	SYBR	Unkn-10	MGI19ext	10B5	22.43	22.45	0.027	6.31E-13	-12.2	6.24E-13	7.92E-15
MGI19int
Well	Fluor	Content	Target	Sample	Threshold Cycle	Mean	Std. Dev.	Starting Quantity	Log SQ	SQ Mean	SQ Std Dev
H04	SYBR	NTC	MGI19int		39.59	39.59	0	N/A	N/A	N/A	0.00E+00
H05	SYBR	NTC	MGI19int		N/A	0	0	N/A	N/A	0.00E+00	0.00E+00
A04	SYBR	Std-01	MGI19int		17.67	17.74	0.095	5.00E-12	-11.301	5.00E-12	0.00E+00
A05	SYBR	Std-01	MGI19int		17.8	17.74	0.095	5.00E-12	-11.301	5.00E-12	0.00E+00
B04	SYBR	Std-02	MGI19int		22.64	22.73	0.135	5.00E-13	-12.301	5.00E-13	0.00E+00
B05	SYBR	Std-02	MGI19int		22.83	22.73	0.135	5.00E-13	-12.301	5.00E-13	0.00E+00
D04	SYBR	Std-04	MGI19int		28.66	28.74	0.116	5.00E-15	-14.301	5.00E-15	0.00E+00
D05	SYBR	Std-04	MGI19int		28.83	28.74	0.116	5.00E-15	-14.301	5.00E-15	0.00E+00
E04	SYBR	Std-05	MGI19int		35.01	35.34	0.469	5.00E-16	-15.301	5.00E-16	0.00E+00
E05	SYBR	Std-05	MGI19int		35.67	35.34	0.469	5.00E-16	-15.301	5.00E-16	0.00E+00
F04	SYBR	Std-06	MGI19int		37.07	36.68	0.542	5.00E-17	-16.301	5.00E-17	0.00E+00
F05	SYBR	Std-06	MGI19int		36.3	36.68	0.542	5.00E-17	-16.301	5.00E-17	0.00E+00
A06	SYBR	Unkn-01	MGI19int	9B1	N/A	0	0	N/A	N/A	0.00E+00	0.00E+00
A07	SYBR	Unkn-01	MGI19int	9B1	N/A	0	0	N/A	N/A	0.00E+00	0.00E+00
A08	SYBR	Unkn-01	MGI19int	9B1	N/A	0	0	N/A	N/A	0.00E+00	0.00E+00
B06	SYBR	Unkn-02	MGI19int	9B2	37.98	38.86	0.929	3.82E-17	-16.418	2.49E-17	1.28E-17
B07	SYBR	Unkn-02	MGI19int	9B2	39.83	38.86	0.929	1.27E-17	-16.896	2.49E-17	1.28E-17
B08	SYBR	Unkn-02	MGI19int	9B2	38.77	38.86	0.929	2.39E-17	-16.621	2.49E-17	1.28E-17
C06	SYBR	Unkn-03	MGI19int	9B3	N/A	0	0	N/A	N/A	0.00E+00	0.00E+00
C07	SYBR	Unkn-03	MGI19int	9B3	N/A	0	0	N/A	N/A	0.00E+00	0.00E+00
C08	SYBR	Unkn-03	MGI19int	9B3	N/A	0	0	N/A	N/A	0.00E+00	0.00E+00
D06	SYBR	Unkn-04	MGI19int	9B4	36.59	37.46	0.753	8.76E-17	-16.057	5.62E-17	2.73E-17
D07	SYBR	Unkn-04	MGI19int	9B4	37.94	37.46	0.753	3.92E-17	-16.407	5.62E-17	2.73E-17
D08	SYBR	Unkn-04	MGI19int	9B4	37.84	37.46	0.753	4.17E-17	-16.38	5.62E-17	2.73E-17
E06	SYBR	Unkn-05	MGI19int	9B5	38.29	37.89	0.659	3.18E-17	-16.498	4.26E-17	1.81E-17
E07	SYBR	Unkn-05	MGI19int	9B5	37.13	37.89	0.659	6.34E-17	-16.198	4.26E-17	1.81E-17
E08	SYBR	Unkn-05	MGI19int	9B5	38.26	37.89	0.659	3.25E-17	-16.489	4.26E-17	1.81E-17
F06	SYBR	Unkn-06	MGI19int	10B1	N/A	0	0	N/A	N/A	0.00E+00	0.00E+00
F07	SYBR	Unkn-06	MGI19int	10B1	39.55	39.55	0	1.51E-17	-16.822	1.51E-17	0.00E+00
F08	SYBR	Unkn-06	MGI19int	10B1	N/A	0	0	N/A	N/A	0.00E+00	0.00E+00
G06	SYBR	Unkn-07	MGI19int	10B2	39.23	39.61	0.526	1.82E-17	-16.741	1.49E-17	4.59E-18
G07	SYBR	Unkn-07	MGI19int	10B2	39.98	39.61	0.526	1.17E-17	-16.933	1.49E-17	4.59E-18
G08	SYBR	Unkn-07	MGI19int	10B2	N/A	0	0	N/A	N/A	0.00E+00	0.00E+00
H06	SYBR	Unkn-08	MGI19int	10B3	37.43	36.88	0.68	5.32E-17	-16.274	7.79E-17	3.34E-17
H07	SYBR	Unkn-08	MGI19int	10B3	36.12	36.88	0.68	1.16E-16	-15.936	7.79E-17	3.34E-17
H08	SYBR	Unkn-08	MGI19int	10B3	37.1	36.88	0.68	6.46E-17	-16.19	7.79E-17	3.34E-17
A09	SYBR	Unkn-09	MGI19int	10B4	N/A	0	0	N/A	N/A	0.00E+00	0.00E+00
B09	SYBR	Unkn-09	MGI19int	10B4	N/A	0	0	N/A	N/A	0.00E+00	0.00E+00
C09	SYBR	Unkn-09	MGI19int	10B4	37.19	37.19	0	6.13E-17	-16.213	6.13E-17	0.00E+00
D09	SYBR	Unkn-10	MGI19int	10B5	N/A	0	0	N/A	N/A	0.00E+00	0.00E+00
E09	SYBR	Unkn-10	MGI19int	10B5	37.22	37.5	0.392	6.02E-17	-16.221	5.17E-17	1.20E-17
F09	SYBR	Unkn-10	MGI19int	10B5	37.77	37.5	0.392	4.32E-17	-16.364	5.17E-17	1.20E-17
