# Supplementary material for: De novo genetic variation revealed in somatic sectors of single Arabidopsis plants
Source: F1000Res. 2013 Jul 30;2:5. Originally published 2013 Jan 10. [Version 2] doi: 10.12688/f1000research.2-5.v2 (PMC3894806; doi:10.12688/f1000research.2-5.v2)
Supplement: LC13, wt hybrid plants 9B-10B raw data, MGI19 indel marker. — MGI19 indel marker initial data analysis of qPCR results. [file f1000research-2-1962-s0007.tgz › Final__s2.csv]

MGI19ext conversion of C(t) to copy number
[Std]	C(t)	Mean	Copy number
5.00E-11	12.66	12.52	57027860
	12.38
5.00E-12	18.62	18.415	5702786
	18.21
5.00E-13	23.36	22.93	570279
	22.5
5.00E-14	28.99	28.625	57028
	28.26
5.00E-16	37.45	36.98	570
	36.51
MGI19int conversion of C(t) to copy number
[Std]	C(t)	Mean	Copy number
5.00E-12	17.67	17.735	5702786
	17.8
5.00E-13	22.64	22.735	570279
	22.83
5.00E-15	28.66	28.745	5703
	28.83
5.00E-16	35.01	35.34	570
	35.67
5.00E-17	37.07	36.685	57
	36.3
5.00E-18			6
