# Supplementary material for: De novo genetic variation revealed in somatic sectors of single Arabidopsis plants
Source: F1000Res. 2013 Jul 30;2:5. Originally published 2013 Jan 10. [Version 2] doi: 10.12688/f1000research.2-5.v2 (PMC3894806; doi:10.12688/f1000research.2-5.v2)
Supplement: LC13, wt hybrid plants 9B-10B raw data, MGI19 indel marker. — MGI19 indel marker initial data analysis of qPCR results. [file f1000research-2-1962-s0007.tgz › Final__s1.csv]

Plants 9B and 10B are derived from LandsbergxColumbia hybrid F1#13 (LC13)
Sample	C(t)MGI19ext	Copy # MGI19ext	Average Copy # MGI19ext	Std Error MGI19ext	C(t)MGI19int	Copy # MGI19int	Average Copy # MGI19int	Std Error MGI19int	%int of ext	average%int of ext	Std error %int of ext	#Int/1000ext	average #Int/1000ext	SE #int/1000ext
9B-1	23.96	387726.40	335266	37988	N/A	0	0	0	0.000	0.000	0.000	0.000	0.000	0.000
	24.91	248139.22			N/A	0			0.000			0.000
	24.06	369932.27			N/A	0			0.000			0.000
9B-2	23.44	495018.90	467967	27594	37.98	48	31	8	0.010	0.007	0.002	0.102	0.067	0.017
	23.4	504409.25			39.83	16			0.003			0.035
	23.87	404471.77			38.77	30			0.006			0.064
9B-3	22.2	886381.94	821764	52412	N/A	0	0	0	0.000	0.000	0.000	0.000	0.000	0.000
	22.22	878092.50			N/A	0			0.000			0.000
	22.7	700817.80			N/A	0			0.000			0.000
9B-4	22.79	671803.54	613447	29429	36.59	108	70	17	0.018	0.011	0.003	0.175	0.113	0.027
	22.98	614435.49			37.94	49			0.008			0.080
	23.2	554101.53			37.84	52			0.008			0.085
9B-5	23.38	509171.01	521951	16454	38.29	40	53	11	0.008	0.010	0.002	0.076	0.102	0.021
	23.43	497349.97			37.13	79			0.015			0.150
	23.18	559332.41			38.26	41			0.008			0.078
10B-1	21.96	992175.43	965165	75190	N/A	0	6	6	0.000	0.001	0.001	0.000	0.007	0.006
	21.74	1100209.55			39.55	19			0.002			0.020
	22.41	803108.59			N/A	0			0.000			0.000
10B-2	21.83	1054660.23	1067685	61807	39.23	23	13	6	0.002	0.001	0.001	0.022	0.012	0.005
	22.05	951098.79			39.98	15			0.001			0.014
	21.56	1197294.78			N/A	0			0.000			0.000
10B-3	23.21	551504.47	528203	21314	37.43	66	96	20	0.012	0.018	0.004	0.125	0.181	0.038
	23.2	554101.53			36.12	142			0.027			0.268
	23.51	479004.47			37.1	80			0.015			0.151
10B-4	22.45	788157.50	704808	39305	N/A	0	25	22	0.000	0.004	0.003	0.000	0.036	0.031
	22.92	632001.61			N/A	0			0.000			0.000
	22.72	694263.76			37.19	76			0.011			0.108
10B-5	22.48	777127.12	788198	4884	N/A	0	43	19	0.000	0.005	0.002	0.000	0.054	0.024
	22.44	791868.97			37.22	75			0.009			0.095
	22.43	795597.93			37.77	54			0.007			0.069
	50pg	5pg	0.5pg	50fg	5fg	0.5fg	50ag	5ag	0.5ag
	5E-011	0	0	0	0	0	0	0	0
MGI19	57027860	5702786	570279	57028	5703	570	57	6	1
